# Supplementary material for: Exploiting thiol-functionalized benzosiloxaboroles for achieving diverse substitution patterns – synthesis, characterization and biological evaluation of promising antibacterial agents
Source: RSC Med Chem. 2024 Mar 20;15(5):1751–72. doi: 10.1039/d4md00061g (PMC11110727; doi:10.1039/d4md00061g)
Supplement: MD-015-D4MD00061G-s002 [file MD-015-D4MD00061G-s002.cif]

# Electronic Supplementary Material (ESI) for RSC Medicinal Chemistry.
# This journal is © The Royal Society of Chemistry 2024

####################################################################### 
# 
# This file contains crystal structure data downloaded from the 
# Cambridge Structural Database (CSD) hosted by the Cambridge 
# Crystallographic Data Centre (CCDC).
# 
# Full information about CCDC data access policies and citation 
# guidelines are available at http://www.ccdc.cam.ac.uk/access/V1 
# 
# Audit and citation data items may have been added by the CCDC. 
# Please retain this information to preserve the provenance of 
# this file and to allow appropriate attribution of the data. 
# 
#######################################################################

data_1e
_database_code_depnum_ccdc_archive 'CCDC 2190658'
loop_
_audit_author_name
_audit_author_address
'Krzysztof Durka'
;Warsaw University of Technology, Faculty of Chemistry
Poland
;
_audit_update_record             
;
2022-07-15 deposited with the CCDC.	2024-03-19 downloaded from the CCDC.
;

_audit_creation_method           SHELXL-2013
_chemical_name_systematic        
;
5,7-difluoro-6-mercapto-1,1-dimethylbenzo[c][1,2,5]oxasilaborol-3(1H)-ol
;
_chemical_name_common            ?
_chemical_melting_point          ?
_chemical_formula_moiety         'C8 H10 B F O2 S Si'
_chemical_formula_sum            'C8 H10 B F O2 S Si'
_chemical_formula_weight         228.12

loop_
_atom_type_symbol
_atom_type_description
_atom_type_scat_dispersion_real
_atom_type_scat_dispersion_imag
_atom_type_scat_source
C C 0.0181 0.0091 'International Tables Vol C Tables 4.2.6.8 and 6.1.1.4'
H H 0.0000 0.0000 'International Tables Vol C Tables 4.2.6.8 and 6.1.1.4'
B B 0.0090 0.0039 'International Tables Vol C Tables 4.2.6.8 and 6.1.1.4'
O O 0.0492 0.0322 'International Tables Vol C Tables 4.2.6.8 and 6.1.1.4'
F F 0.0727 0.0534 'International Tables Vol C Tables 4.2.6.8 and 6.1.1.4'
Si Si 0.2541 0.3302 'International Tables Vol C Tables 4.2.6.8 and 6.1.1.4'
S S 0.3331 0.5567 'International Tables Vol C Tables 4.2.6.8 and 6.1.1.4'

_space_group_crystal_system      orthorhombic
_space_group_IT_number           61
_space_group_name_H-M_alt        'P b c a'
_space_group_name_Hall           '-P 2ac 2ab'

_shelx_space_group_comment       
;
The symmetry employed for this shelxl refinement is uniquely defined
by the following loop, which should always be used as a source of
symmetry information in preference to the above space-group names.
They are only intended as comments.
;

loop_
_space_group_symop_operation_xyz
'x, y, z'
'-x+1/2, -y, z+1/2'
'-x, y+1/2, -z+1/2'
'x+1/2, -y+1/2, -z'
'-x, -y, -z'
'x-1/2, y, -z-1/2'
'x, -y-1/2, z-1/2'
'-x-1/2, y-1/2, z'

_cell_length_a                   11.0854(2)
_cell_length_b                   12.6784(2)
_cell_length_c                   15.9392(3)
_cell_angle_alpha                90
_cell_angle_beta                 90
_cell_angle_gamma                90
_cell_volume                     2240.18(7)
_cell_formula_units_Z            8
_cell_measurement_temperature    100(2)
_cell_measurement_reflns_used    6845
_cell_measurement_theta_min      5.5370
_cell_measurement_theta_max      76.4730

_exptl_crystal_description       block
_exptl_crystal_colour            'clear pale colourless'
_exptl_crystal_size_max          0.226
_exptl_crystal_size_mid          0.160
_exptl_crystal_size_min          0.081
loop_
_exptl_crystal_face_index_h
_exptl_crystal_face_index_k
_exptl_crystal_face_index_l
_exptl_crystal_face_perp_dist
4 -5 0 0.0837
-3 -5 2 0.0752
-5 3 0 0.1062
5 5 -2 0.0782
1 5 -1 0.0804
0 1 5 0.0508
0 -1 -5 0.0299
loop_
_exptl_oxdiff_crystal_face_indexfrac_h
_exptl_oxdiff_crystal_face_indexfrac_k
_exptl_oxdiff_crystal_face_indexfrac_l
_exptl_oxdiff_crystal_face_x
_exptl_oxdiff_crystal_face_y
_exptl_oxdiff_crystal_face_z
3.9981 -5.0040 -0.0159 0.0828 0.4377 0.6929
-3.0001 -5.0001 2.0046 0.2104 0.6850 -0.2596
-5.0005 3.0047 0.0166 -0.0738 -0.1669 -0.7635
5.0014 4.9983 -2.0100 -0.1918 -0.7587 0.5271
1.0019 5.0008 -0.9984 -0.1327 -0.6166 -0.0160
0.0161 0.9948 5.0045 0.4721 -0.1432 -0.0718
-0.0161 -0.9948 -5.0045 -0.4721 0.1432 0.0718
_exptl_absorpt_correction_type   gaussian
_exptl_absorpt_process_details   
;
CrysAlisPro 1.171.40.67a (Rigaku Oxford Diffraction, 2019)
Numerical absorption correction based on gaussian integration over
			a multifaceted crystal model
Empirical absorption correction using spherical harmonics,
 implemented in SCALE3 ABSPACK scaling algorithm.
;
_oxdiff_exptl_absorpt_empirical_full_min 0.817
_oxdiff_exptl_absorpt_empirical_full_max 1.493
_oxdiff_exptl_absorpt_empirical_details 
;
Empirical correction (ABSPACK) includes:
- Absorption correction using spherical harmonics
- Frame scaling
;
_exptl_crystal_density_diffrn    1.353
_exptl_crystal_density_method    'not measured'
_exptl_crystal_F_000             944
_exptl_absorpt_coefficient_mu    3.504
_exptl_absorpt_correction_T_min  0.612
_exptl_absorpt_correction_T_max  1.000
_diffrn_ambient_temperature      100.01(10)
_diffrn_ambient_environment      N~2~
_diffrn_source                   'micro-focus sealed X-ray tube'
_diffrn_source_type              'SuperNova (Cu) X-ray Source'
_diffrn_radiation_probe          x-ray
_diffrn_radiation_type           'Cu K\a'
_diffrn_radiation_wavelength     1.54184
_diffrn_radiation_monochromator  mirror
_diffrn_measurement_device       'four-circle diffractometer'
_diffrn_measurement_device_type  'SuperNova, Dual, Cu at home/near, Atlas'
_diffrn_detector                 'CCD plate'
_diffrn_detector_type            Atlas
_diffrn_detector_area_resol_mean 5.2195

_diffrn_reflns_number            10110
_diffrn_reflns_av_unetI/netI     0.0150
_diffrn_reflns_av_R_equivalents  0.0209
_diffrn_reflns_limit_h_min       -9
_diffrn_reflns_limit_h_max       13
_diffrn_reflns_limit_k_min       -15
_diffrn_reflns_limit_k_max       14
_diffrn_reflns_limit_l_min       -19
_diffrn_reflns_limit_l_max       20
_diffrn_reflns_theta_min         5.551
_diffrn_reflns_theta_max         76.559
_diffrn_reflns_theta_full        67.679
_diffrn_measured_fraction_theta_max 0.992
_diffrn_measured_fraction_theta_full 0.999
_diffrn_reflns_Laue_measured_fraction_max 0.992
_diffrn_reflns_Laue_measured_fraction_full 0.999
_diffrn_reflns_point_group_measured_fraction_max 0.992
_diffrn_reflns_point_group_measured_fraction_full 0.999
_reflns_number_total             2331
_reflns_number_gt                2177
_reflns_threshold_expression     'I > 2\s(I)'
_reflns_Friedel_coverage         0.000
_reflns_Friedel_fraction_max     .
_reflns_Friedel_fraction_full    .

_reflns_special_details          
;
 Reflections were merged by SHELXL according to the crystal
 class for the calculation of statistics and refinement.
 
 _reflns_Friedel_fraction is defined as the number of unique
 Friedel pairs measured divided by the number that would be
 possible theoretically, ignoring centric projections and
 systematic absences.
;

_computing_structure_refinement  'SHELXL-2013 (Sheldrick, 2013)'
_computing_data_collection       'CrysAlisPro 1.171.40.67a (Rigaku OD, 2019)'
_computing_cell_refinement       'CrysAlisPro 1.171.40.67a (Rigaku OD, 2019)'
_computing_data_reduction        'CrysAlisPro 1.171.40.67a (Rigaku OD, 2019)'
_refine_ls_structure_factor_coef Fsqd
_refine_ls_matrix_type           full
_refine_ls_weighting_scheme      calc
_refine_ls_weighting_details     
'w=1/[\s^2^(Fo^2^)+(0.0507P)^2^+0.9746P] where P=(Fo^2^+2Fc^2^)/3'
_atom_sites_solution_primary     ?
_atom_sites_solution_secondary   ?
_atom_sites_solution_hydrogens   geom
_refine_ls_hydrogen_treatment    constr
_refine_ls_extinction_method     none
_refine_ls_extinction_coef       .
_refine_ls_number_reflns         2331
_refine_ls_number_parameters     127
_refine_ls_number_restraints     0
_refine_ls_R_factor_all          0.0329
_refine_ls_R_factor_gt           0.0304
_refine_ls_wR_factor_ref         0.0905
_refine_ls_wR_factor_gt          0.0892
_refine_ls_goodness_of_fit_ref   1.075
_refine_ls_restrained_S_all      1.075
_refine_ls_shift/su_max          0.001
_refine_ls_shift/su_mean         0.000

loop_
_atom_site_label
_atom_site_type_symbol
_atom_site_fract_x
_atom_site_fract_y
_atom_site_fract_z
_atom_site_U_iso_or_equiv
_atom_site_adp_type
_atom_site_occupancy
_atom_site_site_symmetry_order
_atom_site_calc_flag
_atom_site_refinement_flags_posn
_atom_site_refinement_flags_adp
_atom_site_refinement_flags_occupancy
_atom_site_disorder_assembly
_atom_site_disorder_group
Si1 Si 0.22934(4) 0.31901(3) 0.50191(2) 0.02360(13) Uani 1 1 d . . . . .
S2 S 0.25754(4) -0.01457(3) 0.73980(3) 0.03293(14) Uani 1 1 d . . . . .
H2 H 0.1991 -0.0508 0.7962 0.049 Uiso 1 1 calc R U . . .
F1 F 0.34407(8) 0.11335(7) 0.60289(6) 0.0331(2) Uani 1 1 d . . . . .
O2 O -0.05979(9) 0.43919(8) 0.59874(6) 0.0263(2) Uani 1 1 d . . . . .
H2A H -0.0653 0.4895 0.5646 0.039 Uiso 1 1 calc R U . . .
O1 O 0.11123(9) 0.40246(8) 0.51157(7) 0.0260(2) Uani 1 1 d . . . . .
C4 C 0.02239(13) 0.22662(11) 0.69564(9) 0.0241(3) Uani 1 1 d . . . . .
H4 H -0.0509 0.2533 0.7181 0.029 Uiso 1 1 calc R U . . .
C6 C 0.18711(13) 0.23871(11) 0.59560(9) 0.0224(3) Uani 1 1 d . . . . .
C5 C 0.07781(12) 0.27856(11) 0.62866(9) 0.0216(3) Uani 1 1 d . . . . .
C1 C 0.23671(13) 0.15095(12) 0.63251(9) 0.0242(3) Uani 1 1 d . . . . .
C2 C 0.18336(13) 0.09731(11) 0.69881(9) 0.0246(3) Uani 1 1 d . . . . .
C3 C 0.07365(13) 0.13621(12) 0.72970(9) 0.0250(3) Uani 1 1 d . . . . .
H3 H 0.0340 0.1005 0.7743 0.030 Uiso 1 1 calc R U . . .
C7 C 0.21449(15) 0.24476(14) 0.40295(10) 0.0314(3) Uani 1 1 d . . . . .
H7A H 0.1373 0.2070 0.4025 0.047 Uiso 1 1 calc R U . . .
H7B H 0.2808 0.1940 0.3983 0.047 Uiso 1 1 calc R U . . .
H7C H 0.2174 0.2938 0.3555 0.047 Uiso 1 1 calc R U . . .
B1 B 0.03722(14) 0.37983(12) 0.57942(10) 0.0231(3) Uani 1 1 d . . . . .
C8 C 0.37180(15) 0.39405(14) 0.50897(12) 0.0369(4) Uani 1 1 d . . . . .
H8A H 0.3749 0.4316 0.5627 0.055 Uiso 1 1 calc R U . . .
H8B H 0.3759 0.4450 0.4629 0.055 Uiso 1 1 calc R U . . .
H8C H 0.4402 0.3453 0.5051 0.055 Uiso 1 1 calc R U . . .

loop_
_atom_site_aniso_label
_atom_site_aniso_U_11
_atom_site_aniso_U_22
_atom_site_aniso_U_33
_atom_site_aniso_U_23
_atom_site_aniso_U_13
_atom_site_aniso_U_12
Si1 0.0229(2) 0.0209(2) 0.0269(2) 0.00200(14) 0.00569(14) 0.00331(14)
S2 0.0387(2) 0.0306(2) 0.0295(2) 0.00784(15) 0.00495(15) 0.01086(15)
F1 0.0327(5) 0.0343(5) 0.0322(5) 0.0051(4) 0.0093(4) 0.0139(4)
O2 0.0244(5) 0.0230(5) 0.0314(5) 0.0032(4) 0.0065(4) 0.0035(4)
O1 0.0251(5) 0.0202(5) 0.0327(5) 0.0037(4) 0.0077(4) 0.0036(4)
C4 0.0202(6) 0.0278(7) 0.0244(6) -0.0015(5) -0.0005(5) 0.0004(5)
C6 0.0240(7) 0.0206(6) 0.0227(6) -0.0020(5) -0.0003(5) -0.0006(5)
C5 0.0208(6) 0.0207(6) 0.0234(6) -0.0032(5) -0.0017(5) -0.0006(5)
C1 0.0243(7) 0.0247(7) 0.0235(7) -0.0033(5) 0.0013(5) 0.0045(5)
C2 0.0286(7) 0.0224(6) 0.0229(6) -0.0004(5) -0.0023(5) 0.0027(5)
C3 0.0253(7) 0.0279(7) 0.0217(6) 0.0018(5) 0.0004(5) -0.0021(6)
C7 0.0327(8) 0.0360(8) 0.0256(7) 0.0014(6) 0.0019(6) 0.0090(7)
B1 0.0217(7) 0.0200(7) 0.0275(7) -0.0014(6) 0.0017(6) -0.0013(6)
C8 0.0286(8) 0.0346(8) 0.0474(10) -0.0026(7) 0.0112(7) -0.0023(7)

_geom_special_details            
;
 All esds (except the esd in the dihedral angle between two l.s. planes)
 are estimated using the full covariance matrix.  The cell esds are taken
 into account individually in the estimation of esds in distances, angles
 and torsion angles; correlations between esds in cell parameters are only
 used when they are defined by crystal symmetry.  An approximate (isotropic)
 treatment of cell esds is used for estimating esds involving l.s. planes.
;

loop_
_geom_bond_atom_site_label_1
_geom_bond_atom_site_label_2
_geom_bond_distance
_geom_bond_site_symmetry_2
_geom_bond_publ_flag
Si1 O1 1.6903(11) . ?
Si1 C7 1.8443(16) . ?
Si1 C8 1.8471(17) . ?
Si1 C6 1.8671(14) . ?
S2 C2 1.7650(14) . ?
S2 H2 1.2000 . ?
F1 C1 1.3662(16) . ?
O2 B1 1.3482(19) . ?
O2 H2A 0.8400 . ?
O1 B1 1.3874(19) . ?
C4 C3 1.390(2) . ?
C4 C5 1.397(2) . ?
C4 H4 0.9500 . ?
C6 C1 1.373(2) . ?
C6 C5 1.4146(19) . ?
C5 B1 1.571(2) . ?
C1 C2 1.389(2) . ?
C2 C3 1.402(2) . ?
C3 H3 0.9500 . ?
C7 H7A 0.9800 . ?
C7 H7B 0.9800 . ?
C7 H7C 0.9800 . ?
C8 H8A 0.9800 . ?
C8 H8B 0.9800 . ?
C8 H8C 0.9800 . ?

loop_
_geom_angle_atom_site_label_1
_geom_angle_atom_site_label_2
_geom_angle_atom_site_label_3
_geom_angle
_geom_angle_site_symmetry_1
_geom_angle_site_symmetry_3
_geom_angle_publ_flag
O1 Si1 C7 109.16(7) . . ?
O1 Si1 C8 109.53(7) . . ?
C7 Si1 C8 113.04(8) . . ?
O1 Si1 C6 94.26(6) . . ?
C7 Si1 C6 112.54(7) . . ?
C8 Si1 C6 116.52(8) . . ?
C2 S2 H2 109.5 . . ?
B1 O2 H2A 109.5 . . ?
B1 O1 Si1 113.55(9) . . ?
C3 C4 C5 120.50(13) . . ?
C3 C4 H4 119.8 . . ?
C5 C4 H4 119.8 . . ?
C1 C6 C5 118.21(13) . . ?
C1 C6 Si1 133.16(11) . . ?
C5 C6 Si1 108.54(10) . . ?
C4 C5 C6 119.54(13) . . ?
C4 C5 B1 129.89(13) . . ?
C6 C5 B1 110.56(12) . . ?
F1 C1 C6 118.90(13) . . ?
F1 C1 C2 117.59(13) . . ?
C6 C1 C2 123.51(13) . . ?
C1 C2 C3 117.68(13) . . ?
C1 C2 S2 118.47(11) . . ?
C3 C2 S2 123.85(11) . . ?
C4 C3 C2 120.52(13) . . ?
C4 C3 H3 119.7 . . ?
C2 C3 H3 119.7 . . ?
Si1 C7 H7A 109.5 . . ?
Si1 C7 H7B 109.5 . . ?
H7A C7 H7B 109.5 . . ?
Si1 C7 H7C 109.5 . . ?
H7A C7 H7C 109.5 . . ?
H7B C7 H7C 109.5 . . ?
O2 B1 O1 122.30(13) . . ?
O2 B1 C5 124.79(13) . . ?
O1 B1 C5 112.90(12) . . ?
Si1 C8 H8A 109.5 . . ?
Si1 C8 H8B 109.5 . . ?
H8A C8 H8B 109.5 . . ?
Si1 C8 H8C 109.5 . . ?
H8A C8 H8C 109.5 . . ?
H8B C8 H8C 109.5 . . ?

_refine_diff_density_max         0.371
_refine_diff_density_min         -0.289
_refine_diff_density_rms         0.051

_shelxl_version_number           2013-4

_shelx_res_file                  
;
TITL 2 in Pbca
CELL  1.54178  11.0854  12.6784  15.9392   90.000   90.000   90.000
ZERR     8.00   0.0002   0.0002   0.0003    0.000    0.000    0.000
LATT   1
SYMM  1/2 - X, - Y, 1/2 + Z
SYMM  - X, 1/2 + Y, 1/2 - Z
SYMM  1/2 + X, 1/2 - Y, - Z
SFAC  C    H    B    O    F    SI   S
UNIT  64 80 8 16 8 8 8
MERG   2
FMAP   2
PLAN   20
ACTA
BOND   $H
L.S.  14
TEMP  -173.00
WGHT    0.050700    0.974600
FVAR       0.14070
MOLE    1
SI1   6    0.229342    0.319012    0.501913    11.00000    0.02293    0.02094 =
         0.02692    0.00200    0.00569    0.00331
S2    7    0.257541   -0.014570    0.739799    11.00000    0.03866    0.03063 =
         0.02949    0.00784    0.00495    0.01086
AFIX  83
H2    2    0.199086   -0.050778    0.796242    11.00000   -1.50000
AFIX   0
F1    5    0.344069    0.113352    0.602888    11.00000    0.03270    0.03434 =
         0.03221    0.00514    0.00935    0.01390
O2    4   -0.059786    0.439188    0.598740    11.00000    0.02441    0.02304 =
         0.03140    0.00324    0.00650    0.00351
AFIX  83
H2A   2   -0.065272    0.489454    0.564620    11.00000   -1.50000
AFIX   0
O1    4    0.111234    0.402461    0.511570    11.00000    0.02515    0.02021 =
         0.03269    0.00369    0.00765    0.00360
C4    1    0.022386    0.226615    0.695644    11.00000    0.02018    0.02775 =
         0.02445   -0.00152   -0.00050    0.00039
AFIX  43
H4    2   -0.050905    0.253291    0.718093    11.00000   -1.20000
AFIX   0
C6    1    0.187111    0.238706    0.595604    11.00000    0.02395    0.02064 =
         0.02272   -0.00205   -0.00031   -0.00062
C5    1    0.077809    0.278557    0.628660    11.00000    0.02078    0.02066 =
         0.02340   -0.00317   -0.00170   -0.00057
C1    1    0.236713    0.150945    0.632512    11.00000    0.02435    0.02470 =
         0.02347   -0.00332    0.00135    0.00447
C2    1    0.183356    0.097312    0.698814    11.00000    0.02858    0.02235 =
         0.02294   -0.00042   -0.00229    0.00269
C3    1    0.073647    0.136209    0.729695    11.00000    0.02534    0.02792 =
         0.02174    0.00178    0.00041   -0.00210
AFIX  43
H3    2    0.034019    0.100490    0.774255    11.00000   -1.20000
AFIX   0
C7    1    0.214487    0.244764    0.402948    11.00000    0.03267    0.03596 =
         0.02560    0.00142    0.00189    0.00904
AFIX  33
H7A   2    0.137328    0.207040    0.402494    11.00000   -1.50000
H7B   2    0.280789    0.193973    0.398281    11.00000   -1.50000
H7C   2    0.217450    0.293826    0.355482    11.00000   -1.50000
AFIX   0
B1    3    0.037223    0.379831    0.579418    11.00000    0.02173    0.02002 =
         0.02751   -0.00141    0.00171   -0.00128
C8    1    0.371803    0.394048    0.508972    11.00000    0.02861    0.03456 =
         0.04742   -0.00256    0.01123   -0.00229
AFIX  33
H8A   2    0.374910    0.431578    0.562679    11.00000   -1.50000
H8B   2    0.375862    0.445040    0.462852    11.00000   -1.50000
H8C   2    0.440223    0.345337    0.505132    11.00000   -1.50000
AFIX   0
HKLF    4

REM  2 in Pbca
REM R1 =  0.0304 for    2177 Fo > 4sig(Fo)  and  0.0329 for all    2331 data
REM    127 parameters refined using      0 restraints

END

WGHT      0.0504      0.9847

REM Highest difference peak  0.371,  deepest hole -0.289,  1-sigma level  0.051
Q1    1   0.0525  0.3262  0.6129  11.00000  0.05    0.37
Q2    1   0.2121  0.2715  0.5619  11.00000  0.05    0.33
Q3    1   0.1284  0.2565  0.6142  11.00000  0.05    0.32
Q4    1   0.1670 -0.0238  0.7844  11.00000  0.05    0.31
Q5    1   0.2347  0.2899  0.4414  11.00000  0.05    0.31
Q6    1   0.2255  0.1403  0.6753  11.00000  0.05    0.29
Q7    1   0.0637  0.1963  0.7177  11.00000  0.05    0.27
Q8    1   0.2106  0.2013  0.6171  11.00000  0.05    0.26
Q9    1   0.0649  0.2624  0.6683  11.00000  0.05    0.25
Q10   1   0.1598 -0.0235  0.8467  11.00000  0.05    0.24
Q11   1   0.1321  0.1124  0.7127  11.00000  0.05    0.22
Q12   1   0.1287  0.2445  0.3883  11.00000  0.05    0.21
Q13   1   0.2070  0.0508  0.7118  11.00000  0.05    0.20
Q14   1   0.3177  0.3623  0.5085  11.00000  0.05    0.20
Q15   1   0.0796  0.3964  0.5421  11.00000  0.05    0.20
Q16   1   0.2672  0.2930  0.3573  11.00000  0.05    0.19
Q17   1   0.1573  0.3845  0.5310  11.00000  0.05    0.17
Q18   1   0.2412  0.1668  0.4089  11.00000  0.05    0.17
Q19   1   0.3649  0.4525  0.5279  11.00000  0.05    0.13
Q20   1  -0.0874  0.4256  0.6290  11.00000  0.05    0.13
;
_shelx_res_checksum              66336

_shelx_hkl_file                  
;
   0   0  -1    0.05    0.03
   0   0  -2   84.12    0.81
   0   0  -3    0.01    0.05
   0   0  -4  183.66    1.73
   0   0  -5   -0.05    0.10
   0   0  -6  131.83    1.83
   0   0  -7    0.02    0.11
   0   0  -8  791.32    5.34
   0   0  -9    0.12    0.14
   0   0 -10  394.14    4.37
   0   0 -11    0.13    0.14
   0   0 -11    0.15    0.13
   0   0 -12  156.32    1.53
   0   0 -12  155.97    3.10
   0   0  12  160.82    1.55
   0   0 -12  158.27    3.14
   0   0  13    0.06    0.06
   0   0 -13   -0.23    0.24
   0   0 -13   -0.05    0.10
   0   0 -13    0.27    0.09
   0   0 -14    1.33    0.15
   0   0  14    1.61    0.17
   0   0 -14    1.70    0.18
   0   0  15   -0.04    0.07
   0   0 -15    0.00    0.05
   0   0  16   30.14    0.69
   0   0 -16   29.60    0.66
   0   0  17    0.06    0.07
   0   0 -17   -0.04    0.05
   0   0  18    0.09    0.06
   0   0 -18    0.07    0.04
   0   0  20   29.91    0.36
   0  -1   0    0.00    0.02
   0  -1  -1    0.00    0.02
   0   1  -1    0.01    0.02
   0   1  -2    0.02    0.04
   0  -1  -2    0.02    0.04
   0  -1  -2    0.04    0.05
   0  -1  -3   -0.05    0.06
   0   1  -3   -0.02    0.07
   0  -1  -4    0.33    0.10
   0   1  -4    0.08    0.08
   0   1  -5   -0.04    0.08
   0  -1  -5    0.85    0.14
   0  -1  -6    0.06    0.10
   0   1  -6    0.01    0.10
   0   1  -7    0.00    0.10
   0  -1  -7    0.01    0.11
   0  -1  -8    0.22    0.15
   0   1  -8    0.01    0.11
   0  -1  -9   -0.09    0.12
   0  -1  -9    0.11    0.12
   0   1  -9    0.00    0.12
   0  -1 -10   -0.07    0.11
   0   1 -10    0.05    0.13
   0  -1 -10    0.16    0.12
   0  -1 -11   -0.12    0.14
   0  -1 -11    0.09    0.13
   0   1 -11    0.10    0.15
   0  -1  12    0.00    0.05
   0   1 -12    0.17    0.07
   0   1 -12   -0.06    0.11
   0  -1 -12   -0.11    0.17
   0  -1 -12   -0.02    0.11
   0  -1  13    0.02    0.06
   0   1  13    0.04    0.08
   0   1 -13    0.09    0.06
   0  -1 -13    0.04    0.07
   0   1 -13   -0.23    0.09
   0   1 -13    0.25    0.19
   0  -1 -13   -0.12    0.19
   0  -1 -13    0.35    0.20
   0   1 -13    0.09    0.12
   0  -1  14    0.02    0.06
   0   1  14    0.06    0.07
   0   1 -14    0.05    0.06
   0  -1 -14    0.12    0.06
   0   1  15    0.12    0.09
   0  -1  15    0.01    0.06
   0  -1 -15    0.02    0.05
   0   1 -15    0.00    0.06
   0  -1 -15   -0.09    0.06
   0  -1  16    0.03    0.06
   0   1  16    0.06    0.07
   0   1 -16    0.04    0.07
   0  -1 -16    0.01    0.05
   0   1  17    0.10    0.07
   0  -1  17    0.04    0.07
   0   1 -17    0.05    0.06
   0  -1 -17    0.04    0.05
   0  -1  18   -0.01    0.06
   0   1  18    0.04    0.05
   0   1 -18    0.01    0.04
   0   1  19    0.02    0.04
   0   1 -19    0.04    0.02
   0  -1  20    0.01    0.02
   0  -2   0   30.94    0.51
   0  -2   0   32.76    0.33
   0  -2  -1  136.39    1.13
   0  -2   1  136.38    1.12
   0  -2  -1  137.27    0.67
   0   2  -1  134.24    0.99
   0   2  -2  290.81    1.70
   0  -2  -2  289.13    1.80
   0  -2  -3   86.44    1.07
   0   2  -3   89.45    1.09
   0  -2  -3   89.11    1.12
   0   2  -4  297.71    2.27
   0  -2  -4  304.36    2.29
   0  -2  -4  303.58    2.32
   0   2  -5   62.64    1.17
   0  -2  -5   65.89    1.20
   0  -2  -5   66.38    1.22
   0  -2  -6  179.83    2.18
   0   2  -6  183.46    2.20
   0  -2  -6  180.83    2.23
   0  -2  -7   16.53    0.72
   0   2  -7   16.64    0.74
   0  -2  -7   17.96    0.77
   0  -2  -8    2.34    0.32
   0  -2  -8    2.11    0.30
   0   2  -9   13.07    0.77
   0  -2  -9   13.16    0.76
   0  -2  -9   12.33    0.75
   0   2 -10  137.74    2.65
   0  -2 -10  139.14    2.64
   0  -2 -10  138.54    2.68
   0   2 -11    3.94    0.48
   0  -2 -11    3.68    0.46
   0  -2 -11    3.30    0.45
   0  -2  12    8.10    0.36
   0  -2 -12    7.45    0.71
   0   2 -12    7.98    0.72
   0   2 -12    8.40    0.37
   0   2 -13   28.34    0.71
   0  -2 -13   28.13    0.65
   0  -2  13   30.28    0.71
   0   2 -13   27.34    1.38
   0  -2 -13   28.72    1.43
   0   2  14   39.51    0.82
   0  -2  14   38.67    0.81
   0   2 -14   38.18    0.82
   0  -2  15   12.28    0.46
   0   2  15   13.17    0.47
   0   2 -15   12.76    0.47
   0  -2  16    0.58    0.12
   0   2  16    0.64    0.12
   0   2 -16    0.64    0.11
   0  -2 -16    0.39    0.08
   0  -2  17    7.33    0.32
   0   2  17    7.57    0.32
   0   2 -17    7.58    0.31
   0   2  18    3.73    0.20
   0   2 -18    3.64    0.19
   0  -2  19    4.41    0.19
   0   2  19    4.37    0.18
   0  -3   0    0.05    0.03
   0  -3   0    0.05    0.06
   0  -3  -1    0.04    0.02
   0   3  -1    0.01    0.04
   0  -3   1   -0.01    0.06
   0  -3  -1    0.01    0.07
   0   3  -2   -0.02    0.05
   0  -3  -2   -0.02    0.07
   0   3  -3    0.03    0.07
   0  -3  -3    0.29    0.09
   0   3  -4    0.09    0.08
   0  -3  -4   -0.02    0.08
   0  -3  -5    0.01    0.09
   0   3  -5    0.20    0.10
   0   3  -6    0.00    0.08
   0  -3  -6    0.08    0.10
   0   3  -7   -0.10    0.13
   0  -3  -7    0.06    0.11
   0   3  -8   -0.06    0.13
   0  -3  -8   -0.06    0.11
   0   3  -9    0.00    0.11
   0  -3  -9    0.16    0.12
   0   3 -10    0.06    0.11
   0  -3 -10    0.00    0.12
   0  -3 -11    0.29    0.19
   0   3 -11    0.05    0.10
   0  -3  12   -0.04    0.05
   0  -3 -12    0.25    0.13
   0   3 -12   -0.08    0.17
   0   3 -12    0.00    0.06
   0  -3  13   -0.16    0.08
   0   3 -13   -0.07    0.13
   0   3 -13    0.06    0.06
   0  -3  14   -0.06    0.08
   0   3 -14   -0.05    0.06
   0   3  15    0.02    0.07
   0  -3  15    0.01    0.08
   0   3 -15   -0.01    0.07
   0  -3  16   -0.06    0.08
   0   3  16   -0.05    0.07
   0   3 -16   -0.02    0.06
   0   3  17    0.02    0.06
   0   3 -17    0.01    0.05
   0  -3  18    0.01    0.05
   0   3  18    0.06    0.05
   0   3 -18   -0.08    0.05
   0   3  19    0.01    0.03
   0  -3  19    0.02    0.04
   0   3 -19   -0.03    0.03
   0  -4   0   11.71    0.46
   0  -4   0   12.06    0.27
   0  -4   1   78.36    1.20
   0  -4  -1   78.84    1.21
   0  -4  -1   76.32    0.58
   0   4  -1   77.81    1.04
   0  -4   1   75.57    0.83
   0   4  -2  395.30    2.47
   0  -4  -2  390.68    2.78
   0  -4  -3    0.06    0.09
   0   4  -3    0.21    0.08
   0   4  -4    4.10    0.31
   0  -4  -4    9.92    0.51
   0   4  -5   30.00    0.89
   0  -4  -5   31.14    0.97
   0   4  -6  188.96    2.41
   0  -4  -6  189.63    2.55
   0   4  -7   17.91    0.81
   0  -4  -7   16.55    0.81
   0  -4  -8    0.37    0.19
   0   4  -8    0.04    0.10
   0  -4  -9    2.10    0.34
   0   4  -9    1.50    0.30
   0   4 -10   78.61    2.10
   0  -4 -10   80.05    2.16
   0  -4  11    1.66    0.17
   0  -4 -11    1.33    0.30
   0   4 -11    1.26    0.29
   0   4 -11    1.71    0.17
   0  -4  12    1.92    0.19
   0   4 -12    1.50    0.32
   0  -4 -12    1.27    0.28
   0   4 -12    1.64    0.18
   0  -4  13    9.21    0.40
   0   4 -13    8.64    0.40
   0  -4  14   43.83    0.87
   0   4 -14   43.19    0.89
   0   4  15    0.17    0.08
   0   4 -15    0.20    0.08
   0   4  16    0.24    0.08
   0   4 -16    0.18    0.07
   0  -4  17    0.05    0.06
   0   4  17    0.06    0.06
   0   4 -17   -0.03    0.06
   0  -4  18    7.99    0.28
   0   4  18    8.11    0.26
   0   4 -18    7.69    0.26
   0   4  19    0.29    0.04
   0  -4  19    0.31    0.05
   0   4 -19    0.31    0.05
   0  -5   0    0.00    0.02
   0  -5   0   -0.07    0.09
   0  -5   1   -0.02    0.03
   0   5  -1   -0.05    0.05
   0  -5   1   -0.04    0.10
   0  -5  -1   -0.02    0.09
   0   5  -2    0.05    0.06
   0  -5  -2   -0.03    0.08
   0   5  -3    0.10    0.07
   0  -5  -3    0.02    0.09
   0  -5  -4   -0.06    0.10
   0   5  -4    0.09    0.07
   0   5  -5    0.06    0.08
   0  -5  -5    0.05    0.10
   0   5  -6   -0.03    0.10
   0  -5  -6    0.08    0.10
   0  -5  -7   -0.02    0.11
   0   5  -7   -0.02    0.09
   0   5  -8    0.10    0.10
   0  -5  -8    0.07    0.09
   0   5  -9    0.12    0.14
   0  -5  -9   -0.04    0.10
   0  -5  10    0.06    0.06
   0  -5 -10    0.02    0.13
   0   5 -10   -0.07    0.06
   0  -5 -11   -0.01    0.11
   0   5 -11   -0.21    0.22
   0   5 -11   -0.03    0.06
   0   5 -12    0.00    0.11
   0  -5 -12   -0.13    0.18
   0   5 -12    0.03    0.07
   0   5 -13    0.02    0.08
   0   5 -14    0.12    0.08
   0  -5  15    0.01    0.06
   0   5  15    0.02    0.06
   0   5 -15    0.02    0.07
   0   5  16   -0.06    0.06
   0  -5  16   -0.02    0.08
   0   5 -16    0.02    0.06
   0  -5  17    0.07    0.06
   0   5  17    0.00    0.05
   0   5 -17    0.06    0.05
   0   5  18    0.01    0.03
   0  -5  18    0.06    0.05
   0   5 -18   -0.01    0.04
   0  -5  19    0.02    0.02
   0   6   0   26.93    0.76
   0  -6   0   26.46    0.89
   0   6  -1  237.20    2.29
   0  -6  -1  240.16    2.68
   0  -6   1  232.76    2.65
   0   6  -2   60.87    1.19
   0  -6   2   59.85    0.92
   0  -6  -2   61.96    1.39
   0  -6   3    0.13    0.09
   0   6  -3    0.07    0.07
   0  -6  -3   -0.13    0.13
   0   6  -4  284.47    2.89
   0  -6  -4  275.84    3.15
   0   6  -5    0.44    0.15
   0  -6  -5    0.48    0.17
   0   6  -6    4.88    0.44
   0  -6  -6    5.11    0.48
   0   6  -7  180.75    2.79
   0  -6  -7  180.18    3.01
   0   6  -8  128.16    2.49
   0  -6  -8  130.91    2.69
   0  -6   9   15.71    0.49
   0  -6  -9   13.94    0.94
   0   6  -9   14.66    0.90
   0   6  -9   15.36    0.49
   0  -6  10  104.80    1.32
   0  -6 -10  104.66    2.66
   0   6 -10  109.35    2.57
   0   6 -10  104.10    1.33
   0  -6  11    0.72    0.12
   0   6 -11    1.19    0.32
   0  -6 -11    0.97    0.29
   0   6 -11    1.02    0.14
   0  -6  12   29.76    0.73
   0   6 -12   29.51    0.74
   0  -6  13    1.04    0.15
   0   6 -13    0.88    0.15
   0  -6  14    8.27    0.38
   0   6 -14    7.82    0.38
   0  -6  15    7.79    0.35
   0   6 -15    8.06    0.36
   0  -6  16   44.40    0.74
   0   6  16   43.32    0.70
   0   6 -16   45.48    0.78
   0   6  17    3.98    0.19
   0  -6  17    3.69    0.19
   0   6 -17    3.74    0.20
   0  -6  18    3.42    0.15
   0   6  18    3.10    0.13
   0   6 -18    3.43    0.15
   0   7   0    0.09    0.07
   0  -7   0   -0.06    0.10
   0   7  -1   -0.13    0.08
   0  -7  -1   -0.09    0.11
   0  -7   1    0.00    0.10
   0  -7  -2   -0.07    0.10
   0   7  -2    0.08    0.06
   0   7  -3    0.04    0.07
   0  -7  -3    0.08    0.12
   0   7  -4   -0.08    0.11
   0  -7  -4    0.06    0.09
   0   7  -5    0.01    0.08
   0  -7  -5    0.17    0.13
   0   7  -6    0.02    0.09
   0  -7  -6   -0.10    0.12
   0   7  -7   -0.21    0.12
   0  -7  -7   -0.06    0.13
   0  -7   8    0.10    0.06
   0   7  -8    0.02    0.09
   0  -7  -8    0.13    0.17
   0   7  -8    0.08    0.06
   0  -7   9    0.04    0.06
   0  -7  -9    0.00    0.15
   0   7  -9   -0.06    0.12
   0   7  -9    0.07    0.07
   0  -7  10   -0.02    0.07
   0  -7 -10    0.13    0.11
   0   7 -10   -0.12    0.13
   0   7 -10    0.06    0.06
   0  -7  11    0.16    0.09
   0   7 -11   -0.01    0.08
   0  -7  12   -0.06    0.07
   0   7 -12   -0.02    0.08
   0  -7  13    0.09    0.08
   0   7 -13    0.05    0.07
   0  -7  14    0.02    0.07
   0   7 -14    0.09    0.08
   0  -7  15   -0.03    0.07
   0   7 -15    0.01    0.06
   0  -7  16    0.02    0.06
   0   7  16    0.09    0.05
   0   7 -16    0.05    0.06
   0   7  17    0.00    0.03
   0  -7  17   -0.02    0.04
   0   7 -17    0.01    0.04
   0  -7  18    0.05    0.03
   0   7 -18   -0.06    0.03
   0  -8   0  100.10    2.10
   0   8   0  107.44    1.82
   0  -8  -1   48.43    1.47
   0   8  -1   49.46    1.25
   0   8   1   47.21    1.21
   0  -8  -2  154.13    2.65
   0   8  -2  157.80    2.32
   0  -8  -3   55.78    1.63
   0   8  -3   58.33    1.45
   0  -8  -4    4.14    0.46
   0   8  -4    4.18    0.41
   0  -8  -5   24.26    1.14
   0   8  -5   24.47    1.02
   0  -8   6  199.15    1.71
   0   8  -6  208.30    3.12
   0  -8   7    8.95    0.38
   0  -8  -7    7.47    0.69
   0   8  -7    7.23    0.62
   0   8  -7    8.43    0.36
   0  -8   8    0.27    0.09
   0   8  -8   -0.04    0.12
   0  -8  -8    0.16    0.11
   0  -8   9   25.01    0.65
   0   8  -9   25.20    0.66
   0  -8  -9   23.63    1.30
   0   8 -10   26.25    0.69
   0  -8  10   26.07    0.68
   0   8 -11    1.38    0.17
   0  -8  11    1.30    0.16
   0   8 -12   -0.01    0.07
   0  -8  12   -0.02    0.07
   0   8 -13    8.47    0.39
   0  -8  13    8.78    0.38
   0   8 -14   30.06    0.67
   0  -8  14   29.07    0.64
   0   8 -15    5.07    0.26
   0  -8  15    5.06    0.24
   0   8  15    4.51    0.21
   0   8 -16    4.27    0.21
   0  -8  16    4.62    0.20
   0   8 -17    1.89    0.11
   0  -8  17    1.96    0.11
   0  -9   0    0.09    0.12
   0  -9  -1    0.17    0.15
   0  -9  -2    0.09    0.11
   0  -9  -3   -0.03    0.11
   0  -9   4    0.08    0.06
   0   9  -4   -0.04    0.06
   0  -9  -4    0.02    0.10
   0  -9   5    0.02    0.05
   0   9  -5    0.04    0.06
   0  -9   6    0.03    0.05
   0   9  -6    0.06    0.05
   0  -9   7    0.00    0.05
   0   9  -7    0.15    0.07
   0  -9   8   -0.02    0.06
   0   9  -8    0.10    0.06
   0  -9   9    0.09    0.08
   0  -9   9   -0.01    0.06
   0   9  -9   -0.05    0.07
   0  -9  10   -0.04    0.06
   0   9 -10   -0.06    0.07
   0  -9  11   -0.05    0.07
   0   9 -11   -0.02    0.07
   0  -9  12    0.07    0.07
   0   9 -12   -0.01    0.07
   0  -9  13    0.00    0.06
   0   9 -13    0.03    0.07
   0  -9  14    0.00    0.05
   0   9 -14   -0.05    0.06
   0  -9  15   -0.04    0.05
   0   9  15    0.03    0.03
   0   9 -15    0.03    0.05
   0  -9  16    0.01    0.03
   0   9 -16   -0.04    0.04
   0 -10   0   50.17    0.87
   0 -10   1    3.99    0.25
   0 -10  -1    3.71    0.24
   0 -10  -2    2.70    0.20
   0  10  -2    2.90    0.21
   0 -10  -2    3.40    0.47
   0 -10  -3   24.59    0.58
   0  10  -3   23.15    0.59
   0 -10  -3   24.12    1.23
   0 -10  -4  131.03    1.33
   0  10  -4  134.03    1.44
   0 -10  -4  135.21    2.96
   0 -10   5    8.84    0.39
   0  10  -5    8.59    0.37
   0 -10   6   16.06    0.53
   0 -10   6   16.15    0.51
   0 -10  -6   17.26    1.10
   0  10  -6   16.43    0.52
   0  10  -7    5.32    0.30
   0 -10   7    5.76    0.32
   0  10  -8   19.01    0.57
   0 -10   8   19.93    0.53
   0 -10   8   18.73    0.57
   0  10  -9   22.29    0.62
   0 -10   9   23.09    0.54
   0 -10   9   22.84    0.63
   0  10 -10    1.04    0.14
   0 -10  10    1.15    0.15
   0  10 -11   25.40    0.64
   0 -10  11   26.17    0.63
   0  10 -12   16.64    0.49
   0 -10  12   17.35    0.49
   0  10 -13    1.58    0.14
   0 -10  13    1.71    0.15
   0  10 -14    1.45    0.12
   0 -10  14    1.19    0.11
   0  10 -15    1.88    0.12
   0 -11   0    0.08    0.06
   0 -11  -1    0.04    0.07
   0 -11   1    0.16    0.09
   0  11  -2   -0.08    0.06
   0 -11  -2   -0.02    0.06
   0 -11   2   -0.11    0.07
   0  11  -3   -0.05    0.06
   0 -11   3    0.04    0.06
   0 -11  -3    0.00    0.05
   0  11  -4    0.01    0.05
   0 -11   4   -0.06    0.08
   0 -11  -4   -0.10    0.05
   0  11  -5   -0.07    0.06
   0 -11   5   -0.01    0.06
   0  11  -6    0.14    0.07
   0 -11   6    0.27    0.09
   0  11  -7    0.04    0.06
   0 -11   7    0.11    0.06
   0  11  -8   -0.01    0.06
   0 -11   8   -0.02    0.04
   0  11  -9    0.03    0.06
   0 -11   9    0.07    0.07
   0  11 -10    0.05    0.06
   0 -11  10   -0.05    0.07
   0  11 -11    0.07    0.05
   0 -11  11    0.00    0.06
   0 -11 -12    0.02    0.03
   0  11 -12    0.04    0.05
   0  11 -13    0.03    0.04
   0  11 -14    0.05    0.04
   0 -12   0   16.99    0.53
   0 -12  -1   17.56    0.53
   0 -12   1   17.28    0.54
   0 -12   2    1.31    0.16
   0 -12  -2    1.47    0.16
   0 -12  -3   40.24    0.75
   0 -12   3   39.54    0.82
   0  12  -3   41.39    0.77
   0 -12  -4   27.73    0.60
   0 -12   4   26.85    0.67
   0  12  -4   27.26    0.63
   0 -12   5   32.93    0.72
   0  12  -5   31.85    0.68
   0 -12  -5   31.24    0.60
   0  12  -6    3.30    0.22
   0 -12   6    3.31    0.23
   0 -12   7    0.19    0.07
   0  12  -7    0.31    0.08
   0 -12   8   12.99    0.39
   0  12  -8   12.74    0.41
   0 -12   9   26.48    0.50
   0  12  -9   26.63    0.57
   0  12 -10    1.30    0.13
   0  12 -11    6.68    0.25
   0 -12 -12    7.94    0.20
   0  12 -12    9.49    0.26
   0 -13   0    0.07    0.07
   0 -13   1    0.04    0.07
   0 -13  -1    0.02    0.06
   0 -13   2    0.03    0.07
   0 -13  -2    0.06    0.06
   0 -13  -3    0.04    0.05
   0 -13   3    0.02    0.07
   0 -13   4   -0.02    0.06
   0 -13  -4    0.02    0.04
   0  13  -4    0.00    0.04
   0 -13   5    0.05    0.07
   0  13  -5   -0.06    0.04
   0 -13   6    0.16    0.07
   0  13  -6    0.02    0.04
   0 -13   7   -0.04    0.05
   0  13  -7   -0.09    0.05
   0 -13   8    0.00    0.04
   0  13  -8   -0.02    0.04
   0 -13   9   -0.01    0.03
   0  13  -9   -0.02    0.03
   0 -13 -10   -0.01    0.03
   0  13 -10    0.04    0.03
   0 -13 -11   -0.06    0.03
   0 -14   0   20.16    0.49
   0 -14  -1    3.29    0.20
   0 -14   1    3.04    0.20
   0 -14  -2   62.42    0.81
   0 -14   2   63.59    0.88
   0 -14  -3   20.77    0.44
   0 -14   3   21.30    0.50
   0 -14  -4   17.03    0.37
   0 -14   4   16.80    0.43
   0 -14   5   11.29    0.34
   0 -14   6   20.39    0.43
   0 -14   7    6.18    0.21
   0 -14   8    2.60    0.12
   0 -14  -9   34.82    0.43
   0 -15   0   -0.07    0.04
   0 -15  -1    0.03    0.04
   0 -15   1    0.02    0.04
   0 -15   2    0.06    0.04
   0 -15  -2    0.01    0.03
   0 -15  -2   -0.03    0.02
   0 -15   3    0.07    0.05
   0 -15  -3   -0.04    0.02
   0 -15   4   -0.07    0.04
   0 -15   5    0.06    0.04
   0 -15  -5   -0.01    0.03
   0 -15   6    0.06    0.03
   0 -15  -6   -0.01    0.03
   1   0   0    0.18    0.04
  -1   0  -1    0.26    0.04
  -1   0  -2  374.61    1.73
   1   0  -2  376.65    1.79
  -1   0  -3    0.05    0.06
   1   0  -3   -0.04    0.06
  -1   0  -4   23.91    0.61
   1   0  -4   24.62    0.65
   1   0  -5    5.90    0.36
  -1   0  -5   -0.05    0.08
  -1   0  -6   25.41    0.80
   1   0  -6   25.44    0.82
   1   0  -7    0.04    0.11
  -1   0  -7    0.11    0.14
  -1   0  -8   26.15    0.98
   1   0  -8   25.01    0.98
  -1   0  -9   -0.03    0.11
   1   0  -9   -0.06    0.13
  -1   0 -10  134.54    2.55
   1   0 -10  135.17    2.60
  -1   0 -11    0.39    0.19
   1   0 -11    0.10    0.15
   1   0 -11   -0.11    0.16
  -1   0  12    0.92    0.12
   1   0  12    1.02    0.13
   1   0 -12    1.25    0.14
   1   0 -12    0.86    0.26
  -1   0 -12    0.46    0.16
  -1   0 -12    0.75    0.25
   1   0 -12    1.16    0.30
   1   0  13   -0.07    0.06
  -1   0  13    0.16    0.07
   1   0 -13    0.13    0.07
   1   0 -13    0.35    0.21
  -1   0 -13   -0.12    0.18
   1   0 -13    0.12    0.17
  -1   0 -13   -0.01    0.12
   1   0 -13    0.09    0.07
   1   0  14   20.50    0.59
  -1   0  14   19.53    0.58
   1   0 -14   20.89    0.57
   1   0 -14   20.16    0.58
  -1   0  15    0.04    0.06
   1   0  15   -0.04    0.07
   1   0 -15    0.03    0.05
  -1   0 -15   -0.01    0.06
   1   0 -15   -0.02    0.06
   1   0 -16    0.85    0.11
  -1   0 -16    0.72    0.12
  -1   0  16    0.79    0.13
   1   0  16    0.83    0.13
  -1   0 -17   -0.06    0.06
  -1   0  17   -0.03    0.07
   1   0  17    0.03    0.06
  -1   0 -18   32.75    0.57
   1   0  18   33.13    0.59
  -1   0  18   33.51    0.61
  -1   0 -19    0.05    0.03
  -1   0  20    5.65    0.16
   1  -1   0    0.01    0.02
  -1  -1   0    0.03    0.02
   1   1   0    0.01    0.02
   1  -1   0    0.02    0.03
   1  -1  -1  188.25    1.11
   1   1  -1  184.73    0.89
  -1   1  -1  186.00    1.15
  -1  -1  -1  182.57    0.80
  -1  -1  -1  186.52    0.91
   1  -1  -1  184.58    1.11
  -1  -1  -2  193.83    1.21
  -1   1  -2  196.52    1.36
  -1  -1  -2  195.69    1.23
   1  -1  -2  195.18    1.33
  -1   1  -3    1.34    0.15
  -1  -1  -3    1.21    0.13
   1  -1  -3    1.02    0.13
   1   1  -3    1.00    0.12
   1  -1  -3    1.13    0.13
  -1   1  -4   28.76    0.69
  -1  -1  -4   27.94    0.67
   1  -1  -4   28.94    0.71
   1  -1  -4   27.02    0.68
  -1   1  -5  146.23    1.75
   1   1  -5  139.21    1.73
   1  -1  -5  143.08    1.77
  -1  -1  -5  139.60    1.68
   1  -1  -5  144.31    1.73
   1  -1  -6   16.25    0.66
  -1  -1  -6   16.07    0.64
   1   1  -6   15.61    0.64
  -1   1  -6   15.69    0.64
   1  -1  -6   16.57    0.66
   1  -1  -7    0.25    0.14
  -1  -1  -7    0.45    0.14
   1   1  -7   -0.01    0.11
  -1   1  -7    0.25    0.13
   1  -1  -7    0.06    0.11
  -1  -1  -8   13.37    0.70
  -1   1  -8   12.90    0.70
   1   1  -8   12.23    0.69
   1  -1  -8   13.59    0.73
   1  -1  -8   12.72    0.70
  -1  -1  -9   19.33    0.90
   1  -1  -9   18.46    0.91
   1   1  -9   17.08    0.88
  -1   1  -9   17.64    0.88
  -1  -1  -9   18.70    0.89
   1  -1  -9   17.84    0.89
   1   1 -10    2.78    0.40
  -1   1 -10    3.79    0.44
   1  -1 -10    3.20    0.41
  -1  -1 -10    3.12    0.40
   1  -1 -10    2.72    0.39
  -1  -1 -10    4.25    0.47
   1  -1 -11   25.87    1.22
   1   1 -11   24.91    1.19
  -1   1 -11   24.49    1.18
  -1  -1 -11   26.03    1.19
  -1  -1 -11   25.40    1.19
   1  -1 -11   24.82    1.19
   1   1  12    0.00    0.05
   1  -1  12    0.04    0.05
  -1  -1  12    0.02    0.05
   1   1 -12    0.03    0.05
  -1   1 -12    0.04    0.15
   1  -1 -12   -0.05    0.15
   1  -1 -12   -0.17    0.10
  -1  -1 -12   -0.09    0.13
   1   1 -12    0.05    0.09
  -1  -1 -12   -0.02    0.11
   1   1 -12    0.06    0.06
   1  -1 -12    0.16    0.07
  -1  -1  13    0.31    0.09
   1  -1  13    0.25    0.09
   1   1  13    0.34    0.09
  -1   1  13    0.20    0.07
   1   1 -13    0.24    0.08
  -1  -1 -13    0.13    0.11
   1   1 -13   -0.07    0.13
   1  -1 -13    0.03    0.15
  -1   1 -13   -0.01    0.13
  -1   1 -13    0.12    0.10
  -1  -1 -13    0.20    0.16
   1   1 -13    0.50    0.23
   1   1 -13    0.19    0.08
   1  -1 -13    0.29    0.08
   1   1 -14    0.33    0.09
  -1  -1  14    0.36    0.09
   1  -1  14    0.52    0.11
  -1   1  14    0.45    0.11
   1   1  14    0.40    0.10
   1   1 -14    0.63    0.11
  -1   1  15    1.83    0.19
   1   1  15    1.72    0.18
   1  -1  15    1.78    0.19
  -1  -1  15    1.89    0.19
  -1   1 -15    1.61    0.17
   1   1 -15    1.67    0.17
   1  -1 -15    1.74    0.17
  -1   1  16    4.27    0.27
   1   1  16    4.50    0.27
   1  -1  16    4.26    0.26
  -1  -1  16    4.18    0.26
   1   1 -16    4.14    0.24
  -1  -1 -16    4.42    0.26
  -1   1 -16    4.68    0.28
  -1   1  17    0.18    0.07
  -1  -1  17    0.29    0.09
   1  -1  17    0.12    0.07
   1   1  17    0.14    0.07
   1   1 -17    0.20    0.06
  -1   1 -17    0.29    0.08
  -1  -1 -17    0.24    0.07
  -1  -1  18    1.93    0.15
  -1   1  18    1.88    0.15
   1   1  18    1.77    0.14
  -1   1 -18    1.90    0.14
  -1  -1 -18    1.76    0.13
   1  -1  19    0.55    0.07
  -1   1  19    0.60    0.08
  -1   1 -19    0.59    0.07
  -1  -1  20    1.73    0.09
   1  -2   0    0.03    0.04
  -1  -2   0    0.04    0.04
   1   2   0    0.08    0.02
   1  -2   0    0.02    0.04
  -1  -2  -1   57.16    0.68
   1  -2  -1   55.19    0.76
   1  -2   1   54.39    0.74
   1   2  -1   56.50    0.54
   1  -2   1   58.09    0.73
   1  -2  -2    1.11    0.11
  -1   2  -2    1.37    0.14
  -1  -2  -2    1.05    0.10
   1   2  -2    1.40    0.12
  -1  -2  -2    1.23    0.12
   1  -2  -2    1.12    0.13
  -1   2  -4   12.68    0.48
  -1  -2  -4   11.36    0.42
   1   2  -4   12.89    0.48
   1  -2  -4   10.95    0.46
  -1  -2  -4   11.31    0.44
   1   2  -5  421.67    3.04
  -1  -2  -5  418.52    2.90
  -1   2  -5  419.20    3.08
   1  -2  -5  423.55    3.15
  -1  -2  -5  419.20    3.00
  -1   2  -6   42.39    1.08
   1  -2  -6   46.09    1.16
  -1  -2  -6   43.52    1.04
   1   2  -6   43.68    1.09
   1  -2  -6   42.43    1.09
  -1  -2  -6   46.27    1.10
   1   2  -7  174.93    2.39
  -1   2  -7  173.61    2.39
   1  -2  -7  168.55    2.39
  -1  -2  -7  171.82    2.28
  -1  -2  -7  172.33    2.34
   1  -2  -7  170.10    2.39
  -1  -2  -8   21.57    0.88
  -1   2  -8   21.02    0.90
   1  -2  -8   21.53    0.93
   1   2  -8   22.25    0.92
   1  -2  -8   21.57    0.93
  -1  -2  -8   21.23    0.90
  -1   2  -9    8.52    0.63
  -1  -2  -9    8.67    0.61
   1  -2  -9    9.12    0.66
   1   2  -9    8.63    0.63
  -1  -2  -9    9.51    0.65
   1  -2  -9    8.67    0.64
   1   2 -10    8.57    0.67
  -1  -2 -10    9.87    0.69
  -1   2 -10   10.09    0.73
   1  -2 -10    9.71    0.72
  -1  -2 -10    9.49    0.70
  -1  -2 -11   21.65    1.10
  -1   2 -11   19.94    1.08
   1   2 -11   22.62    1.14
   1  -2 -11   21.15    1.12
  -1  -2 -11   21.82    1.12
   1   2 -12   15.13    0.50
   1  -2 -12   14.47    0.47
   1  -2  12   15.67    0.50
  -1  -2  12   15.30    0.49
   1   2 -12   14.90    0.49
   1   2 -12   13.40    0.92
  -1  -2 -12   14.42    0.95
  -1   2 -12   14.49    0.97
   1  -2 -12   14.04    0.97
  -1  -2 -12   15.43    1.01
   1  -2 -13   77.87    1.11
   1   2  13   77.20    1.11
   1  -2  13   79.52    1.15
  -1  -2  13   80.38    1.16
  -1   2 -13   79.44    1.18
   1   2 -13   78.75    1.16
   1   2 -13   77.26    2.31
  -1   2 -13   71.80    2.24
   1  -2 -13   74.23    2.31
  -1  -2 -13   78.48    2.35
  -1   2  14   22.07    0.62
   1  -2  14   21.78    0.61
  -1  -2  14   21.26    0.60
   1   2  14   21.76    0.60
  -1   2 -14   22.23    0.63
   1   2 -14   21.81    0.61
   1  -2 -14   22.16    0.59
  -1   2  15   17.04    0.54
   1   2  15   17.02    0.52
  -1  -2  15   17.68    0.55
   1  -2  15   16.68    0.53
  -1   2 -15   18.11    0.56
   1   2 -15   17.22    0.53
   1  -2 -15   17.32    0.52
   1  -2  16   17.46    0.52
   1   2  16   17.29    0.51
  -1  -2  16   17.50    0.52
  -1   2  16   17.55    0.52
  -1   2 -16   17.89    0.53
  -1  -2 -16   17.39    0.49
   1   2 -16   17.23    0.50
   1  -2 -16   17.55    0.49
  -1  -2 -17   20.52    0.48
   1   2 -17   20.65    0.49
  -1   2 -17   21.80    0.54
  -1   2  17   21.99    0.55
   1   2  17   21.64    0.52
  -1  -2  17   21.76    0.54
  -1   2 -18    5.32    0.24
  -1  -2 -18    5.29    0.21
   1   2 -18    5.08    0.21
   1   2  18    5.67    0.24
  -1   2  18    5.92    0.26
  -1   2 -19    1.57    0.11
  -1   2  19    1.71    0.12
   1  -2  19    1.68    0.11
  -1  -2  19    1.79    0.12
   1  -3   0   -0.01    0.06
  -1  -3   0   -0.03    0.05
   1  -3   0   -0.04    0.04
   1  -3  -1    4.02    0.19
   1  -3   1    4.30    0.22
   1   3  -1    3.59    0.17
  -1  -3   1    4.05    0.23
  -1  -3  -1    3.48    0.21
   1  -3  -1    3.61    0.24
   1  -3   1    3.88    0.24
  -1   3  -2    0.25    0.08
   1  -3  -2    0.29    0.06
  -1  -3  -2    0.30    0.08
   1   3  -2    0.35    0.07
   1  -3  -2    0.23    0.09
   1   3  -3    9.98    0.38
  -1   3  -3    9.96    0.42
  -1  -3  -3   10.80    0.43
   1  -3  -3   11.38    0.47
  -1   3  -4   37.60    0.89
   1   3  -4   36.43    0.82
  -1  -3  -4   36.09    0.85
   1  -3  -4   37.31    0.92
   1   3  -5   18.18    0.65
  -1  -3  -5   17.38    0.61
  -1   3  -5   17.79    0.67
  -1  -3  -5   17.86    0.66
   1  -3  -5   18.00    0.69
   1   3  -6    5.88    0.41
  -1  -3  -6    6.52    0.42
  -1   3  -6    5.71    0.41
   1  -3  -6    6.16    0.44
  -1  -3  -6    6.29    0.43
  -1   3  -7   16.74    0.77
   1   3  -7   18.82    0.80
  -1  -3  -7   17.85    0.75
   1  -3  -7   18.03    0.82
  -1  -3  -7   17.28    0.77
  -1  -3  -8    2.17    0.30
  -1   3  -8    1.66    0.28
   1  -3  -8    1.80    0.30
  -1  -3  -8    1.98    0.30
   1   3  -8    1.91    0.31
  -1  -3  -9    0.34    0.14
  -1   3  -9   -0.02    0.11
   1   3  -9    0.18    0.12
   1  -3  -9    0.19    0.10
  -1  -3  -9    0.37    0.19
   1   3 -10    0.65    0.21
  -1  -3 -10    0.69    0.21
  -1   3 -10    0.80    0.27
  -1  -3 -10    1.03    0.23
   1  -3 -10    0.56    0.22
   1  -3  11    2.31    0.19
  -1  -3  11    2.26    0.19
   1   3 -11    1.47    0.34
  -1  -3 -11    2.14    0.37
   1  -3 -11    2.10    0.38
  -1   3 -11    1.67    0.33
  -1   3 -11    2.38    0.20
  -1  -3  12    0.06    0.06
   1  -3  12    0.01    0.05
  -1   3 -12    0.13    0.08
   1   3 -12    0.02    0.05
   1  -3 -12    0.22    0.17
   1   3 -12   -0.12    0.22
  -1  -3 -12    0.20    0.14
  -1   3 -12    0.09    0.11
   1  -3 -12    0.06    0.06
  -1  -3  13    0.05    0.06
   1  -3  13    0.09    0.06
  -1   3 -13    0.12    0.07
   1   3 -13    0.07    0.07
   1  -3 -13    0.10    0.11
  -1  -3 -13    0.01    0.13
   1   3 -13    0.25    0.13
  -1   3 -13    0.15    0.17
   1  -3 -13    0.18    0.08
  -1  -3  14   14.69    0.50
   1   3  14   15.57    0.50
   1  -3  14   15.34    0.52
   1  -3 -14   14.99    0.48
  -1   3 -14   15.33    0.53
   1   3 -14   15.32    0.52
   1   3  15    3.02    0.22
  -1  -3  15    3.09    0.24
  -1   3  15    3.04    0.23
   1  -3  15    3.22    0.24
  -1   3 -15    3.18    0.24
   1   3 -15    3.13    0.23
   1  -3 -15    3.42    0.23
  -1   3  16    0.09    0.07
  -1  -3  16    0.07    0.06
   1   3  16    0.20    0.08
   1   3 -16    0.07    0.06
  -1   3 -16    0.06    0.08
   1  -3 -16    0.13    0.06
  -1   3  17   -0.01    0.06
   1   3  17    0.03    0.05
  -1  -3 -17    0.02    0.04
   1   3 -17    0.05    0.06
  -1   3 -17   -0.01    0.06
  -1   3  18    0.05    0.05
   1   3  18   -0.03    0.04
  -1  -3  18   -0.06    0.05
   1  -3  18   -0.03    0.05
   1   3 -18   -0.04    0.04
  -1   3 -18   -0.03    0.05
  -1   3  19    0.07    0.04
  -1  -3  19    0.05    0.04
   1   3  19    0.00    0.02
   1  -3  19    0.03    0.03
  -1   3 -19    0.08    0.04
   1  -4   0   -0.01    0.07
  -1  -4   0    0.02    0.06
   1   4   0    0.06    0.03
   1  -4   0    0.13    0.05
   1  -4  -1   56.65    0.77
  -1  -4   1   56.49    0.99
  -1  -4  -1   55.94    0.98
   1  -4  -1   55.38    1.05
   1  -4   1   55.77    1.05
   1  -4   1   57.50    0.85
   1   4  -1   55.04    0.76
   1  -4  -2  117.47    1.12
   1  -4   2  116.24    1.34
  -1   4  -2  115.68    1.48
   1   4  -2  116.03    1.25
  -1  -4  -2  115.09    1.46
   1  -4  -2  118.33    1.58
  -1   4  -3   30.52    0.80
   1   4  -3   29.02    0.70
  -1  -4  -3   32.12    0.82
   1  -4  -3   31.46    0.86
  -1   4  -4   14.38    0.60
   1   4  -4   14.31    0.54
   1  -4  -4   15.17    0.65
  -1  -4  -4   15.58    0.62
   1   4  -5   29.67    0.87
  -1   4  -5   29.32    0.91
   1  -4  -5   28.74    0.95
  -1  -4  -5   28.86    0.91
  -1   4  -6    8.73    0.54
   1   4  -6    8.54    0.51
  -1  -4  -6    9.32    0.56
   1  -4  -6    8.83    0.57
   1   4  -7   38.53    1.17
  -1   4  -7   36.25    1.18
   1  -4  -7   39.49    1.28
  -1  -4  -7   39.44    1.22
  -1  -4  -8    0.45    0.17
   1   4  -8    0.19    0.13
  -1   4  -8    0.45    0.20
   1  -4  -8    0.46    0.19
   1   4  -9   20.78    1.00
  -1   4  -9   22.37    1.06
  -1  -4  -9   21.32    1.03
   1  -4  -9   21.79    1.08
   1  -4 -10    0.05    0.11
   1   4 -10    0.24    0.19
  -1   4 -10    0.06    0.11
  -1  -4 -10    0.00    0.11
   1  -4 -11   76.57    1.03
   1  -4  11   77.68    1.11
  -1  -4  11   78.14    1.11
   1   4 -11   77.32    1.14
  -1   4 -11   76.70    1.13
   1   4 -11   73.56    2.10
  -1   4 -11   78.35    2.24
  -1  -4 -11   73.95    2.16
   1  -4 -11   76.12    2.25
   1  -4 -12   49.91    0.85
  -1  -4  12   48.96    0.91
   1  -4  12   50.69    0.93
  -1   4 -12   50.09    0.94
   1   4 -12   50.55    0.94
  -1   4 -12   49.10    1.84
   1   4 -12   46.83    1.74
  -1  -4 -12   49.23    1.86
   1  -4 -12   51.27    1.94
  -1  -4  13    3.00    0.23
   1  -4  13    2.84    0.23
   1   4 -13    2.83    0.23
  -1   4 -13    3.24    0.25
   1  -4 -13    2.92    0.22
  -1  -4  14    4.94    0.30
   1   4  14    4.96    0.29
   1   4 -14    5.35    0.31
  -1   4 -14    4.81    0.30
   1  -4 -14    4.89    0.27
  -1   4  15   30.86    0.71
   1   4  15   30.15    0.68
   1   4 -15   31.09    0.71
  -1   4 -15   30.33    0.73
   1  -4 -15   31.13    0.64
  -1   4  16   19.28    0.53
   1  -4  16   17.94    0.52
   1   4  16   18.83    0.50
   1   4 -16   19.01    0.52
  -1   4 -16   18.54    0.53
  -1   4  17    1.68    0.15
   1  -4  17    1.50    0.14
   1   4  17    1.68    0.14
  -1  -4  17    1.52    0.14
  -1   4 -17    1.50    0.15
   1   4 -17    1.50    0.13
   1  -4  18    5.88    0.23
  -1  -4  18    6.49    0.24
  -1   4  18    6.13    0.24
   1   4  18    5.98    0.21
  -1   4 -18    6.40    0.25
   1   4 -18    5.61    0.22
  -1  -4  19   19.12    0.33
  -1   4  19   18.73    0.32
   1  -4  19   18.45    0.32
  -1   4 -19   18.02    0.32
   1  -5   0    0.03    0.09
  -1  -5   0    0.00    0.08
   1   5   0    0.08    0.04
   1  -5   0    0.03    0.04
   1  -5  -1   32.17    0.61
   1  -5   1   33.95    0.70
   1   5  -1   32.60    0.68
  -1  -5   1   31.91    0.41
  -1   5  -1   32.82    0.85
   1  -5   1   31.29    0.89
  -1  -5   1   34.70    0.89
  -1  -5  -1   32.43    0.86
   1  -5  -1   32.28    0.91
   1   5  -2   73.51    1.10
   1  -5   2   75.35    1.14
  -1   5  -2   74.90    1.31
   1  -5  -2   74.91    1.42
  -1  -5  -2   73.40    1.32
  -1   5  -3    0.44    0.13
   1  -5   3    0.61    0.13
   1   5  -3    0.44    0.09
  -1  -5  -3    0.69    0.16
   1  -5  -3    0.50    0.14
  -1  -5  -4    0.91    0.17
   1  -5  -4    1.16    0.21
   1   5  -4    1.18    0.17
  -1   5  -4    0.77    0.16
   1   5  -5   15.23    0.65
  -1   5  -5   14.30    0.69
   1  -5  -5   14.49    0.73
  -1  -5  -5   14.40    0.69
  -1   5  -6    9.58    0.60
   1   5  -6    8.80    0.55
  -1  -5  -6   10.51    0.63
   1  -5  -6   10.57    0.67
  -1   5  -7    9.00    0.61
   1   5  -7    8.54    0.58
  -1  -5  -7    8.64    0.61
   1  -5  -7    9.09    0.66
  -1   5  -8    3.99    0.44
   1   5  -8    3.82    0.42
   1  -5  -8    3.75    0.46
  -1  -5  -8    3.64    0.44
   1  -5  -9    1.03    0.26
  -1   5  -9    1.11    0.27
  -1  -5  -9    0.98    0.26
   1   5  -9    1.10    0.25
  -1  -5  10    0.26    0.08
   1   5 -10    0.12    0.05
  -1   5 -10    0.02    0.06
  -1  -5 -10    0.05    0.15
   1   5 -10   -0.07    0.12
  -1   5 -10    0.05    0.13
   1  -5 -10    0.17    0.16
   1  -5 -11   19.74    0.53
  -1  -5  11   22.68    0.61
   1   5 -11   21.91    1.16
  -1   5 -11   22.89    1.23
   1  -5 -11   22.31    1.27
  -1  -5 -11   20.90    1.20
  -1   5 -11   22.06    0.62
   1   5 -11   21.34    0.61
   1  -5 -12   21.97    0.56
   1   5 -12   20.90    1.18
  -1   5 -12   20.88    1.21
   1   5 -12   22.27    0.64
  -1   5 -12   22.86    0.64
  -1  -5 -12   21.45    1.26
   1  -5 -12   21.98    1.30
   1  -5 -13    0.26    0.08
  -1   5 -13    0.17    0.08
   1   5 -13    0.25    0.09
   1  -5  14    2.25    0.21
  -1   5 -14    2.25    0.21
   1   5 -14    2.27    0.21
   1  -5 -14    2.31    0.18
   1   5 -15    2.25    0.20
  -1   5 -15    2.11    0.20
   1   5  15    2.10    0.17
   1  -5  15    2.28    0.20
  -1  -5  15    2.27    0.20
   1   5 -16    0.07    0.06
  -1   5 -16    0.12    0.07
   1   5  16    0.20    0.07
   1  -5  16    0.17    0.06
  -1  -5  16    0.18    0.08
  -1   5  16    0.25    0.08
  -1   5 -17    2.98    0.19
   1   5 -17    2.72    0.18
  -1  -5  17    2.92    0.18
   1  -5  17    2.78    0.18
  -1   5  17    2.66    0.17
   1   5  17    2.62    0.16
   1   5 -18    2.05    0.13
  -1   5 -18    2.00    0.13
  -1  -5  18    2.14    0.13
   1   5  18    2.03    0.11
   1  -5  18    2.27    0.14
  -1   5  18    2.24    0.13
  -1  -5  19    0.28    0.04
  -1  -6   0    0.13    0.12
   1  -6   0    0.11    0.11
   1   6   0    0.05    0.05
   1  -6   0   -0.04    0.05
   1  -6  -1   24.35    0.54
   1  -6   1   23.51    0.62
  -1   6  -1   23.54    0.79
   1   6  -1   24.32    0.65
   1  -6   1   22.99    0.86
  -1  -6   1   24.41    0.84
   1  -6  -1   24.18    0.89
  -1  -6  -1   23.88    0.82
   1  -6   2    0.07    0.07
  -1   6  -2    0.15    0.11
  -1  -6  -2    0.20    0.11
   1  -6  -2    0.02    0.09
  -1   6  -3   13.13    0.63
   1  -6   3   13.40    0.56
   1   6  -3   13.56    0.55
  -1  -6  -3   13.70    0.66
   1  -6  -3   13.96    0.71
  -1   6  -4    2.20    0.29
   1  -6   4    2.06    0.25
   1   6  -4    1.76    0.22
   1  -6  -4    2.03    0.30
  -1  -6  -4    1.91    0.27
   1   6  -5    8.67    0.52
  -1   6  -5    8.30    0.56
  -1  -6  -5   10.05    0.62
   1  -6  -5    9.08    0.62
  -1  -6  -6    0.81    0.20
   1   6  -6    0.55    0.17
   1  -6  -6    1.06    0.25
  -1   6  -6    1.03    0.23
  -1   6  -7    1.26    0.27
   1  -6  -7    1.04    0.24
   1   6  -7    1.00    0.22
  -1  -6  -7    1.16    0.26
  -1   6  -8    2.94    0.40
   1   6  -8    2.32    0.34
   1  -6  -8    2.72    0.40
  -1  -6  -8    2.96    0.41
   1   6  -9   38.26    0.78
  -1   6  -9   38.93    0.77
  -1  -6   9   39.87    0.77
   1  -6   9   39.09    0.78
   1   6  -9   36.92    1.41
  -1   6  -9   36.29    1.44
  -1  -6  -9   37.61    1.50
   1  -6  -9   39.03    1.57
   1  -6 -10   16.23    0.47
   1  -6  10   16.47    0.53
  -1   6 -10   15.72    0.52
   1   6 -10   16.19    0.53
  -1   6 -10   16.42    1.02
   1   6 -10   16.68    0.98
  -1  -6 -10   16.77    1.05
   1  -6 -10   17.17    1.10
   1  -6 -11    8.73    0.35
  -1  -6  11    8.13    0.37
   1  -6  11    8.32    0.39
  -1   6 -11    8.20    0.38
   1   6 -11    8.51    0.40
  -1   6 -11    8.41    0.76
   1   6 -11    7.48    0.69
  -1  -6 -11    8.59    0.78
   1  -6 -11    8.76    0.81
   1  -6  12   27.81    0.71
  -1  -6  12   27.66    0.69
   1   6 -12   28.17    0.72
  -1   6 -12   29.25    0.73
   1  -6 -12   27.89    0.63
   1  -6  13    8.78    0.40
  -1  -6  13    8.67    0.39
   1   6 -13    8.31    0.40
  -1   6 -13    8.48    0.40
   1  -6 -13    8.73    0.34
   1   6 -14   10.91    0.44
  -1   6 -14   10.96    0.44
   1  -6  14   10.27    0.42
  -1  -6  14   10.70    0.42
   1   6 -15    0.17    0.08
  -1   6 -15    0.17    0.09
   1   6  15    0.12    0.07
   1  -6  15    0.29    0.10
  -1  -6  15    0.21    0.08
   1   6 -16   11.19    0.38
  -1   6 -16   11.05    0.38
  -1   6  16   10.87    0.36
  -1  -6  16   10.89    0.36
   1   6  16   10.76    0.33
   1  -6  16   10.92    0.37
  -1   6 -17   15.45    0.40
   1   6 -17   15.92    0.39
  -1   6  17   15.66    0.38
  -1  -6  17   16.02    0.38
   1  -6  17   16.00    0.39
   1   6 -18    9.22    0.23
  -1   6 -18   10.08    0.26
  -1  -6  18   10.06    0.25
   1  -6  18   10.23    0.26
  -1   6  18    9.36    0.23
   1   7   0    0.10    0.06
  -1   7   0   -0.07    0.08
  -1  -7   0    0.07    0.09
   1  -7   0   -0.03    0.14
  -1   7  -1    9.18    0.54
   1   7   1    8.86    0.43
   1   7  -1    9.40    0.45
   1  -7  -1    8.91    0.60
  -1  -7  -1    8.73    0.56
  -1  -7   1    8.47    0.55
   1  -7   1    8.58    0.58
  -1   7  -2   -0.14    0.12
  -1  -7  -2    0.01    0.09
   1  -7  -2    0.17    0.13
   1   7  -2    0.03    0.06
   1  -7   3    0.21    0.10
   1  -7  -3    0.15    0.11
   1   7  -3    0.06    0.07
  -1  -7  -3   -0.06    0.12
  -1   7  -3    0.18    0.11
  -1   7  -4    6.61    0.51
   1  -7   4    6.36    0.42
   1   7  -4    4.54    0.39
   1  -7  -4    5.68    0.52
  -1  -7  -4    6.17    0.51
   1   7  -5    2.54    0.31
   1  -7   5    3.39    0.34
  -1   7  -5    2.42    0.33
   1  -7  -5    3.54    0.43
  -1  -7  -5    3.32    0.40
   1  -7   6   18.02    0.84
  -1   7  -6   17.76    0.90
   1   7  -6   19.29    0.86
  -1  -7  -6   17.56    0.93
   1  -7  -6   18.51    1.00
  -1   7  -7    8.09    0.64
   1   7  -7    8.48    0.62
   1  -7   7    8.82    0.64
   1  -7  -7    7.82    0.69
  -1  -7  -7    7.94    0.66
  -1   7  -8    1.79    0.17
   1   7  -8    1.83    0.18
  -1  -7  -8    1.20    0.27
   1   7  -8    1.54    0.30
  -1   7  -8    1.90    0.35
   1  -7  -8    1.69    0.35
  -1  -7   8    1.68    0.17
   1  -7   8    1.39    0.15
   1   7  -9   13.02    0.47
  -1   7  -9   13.17    0.47
  -1  -7   9   12.73    0.45
   1  -7   9   13.28    0.47
  -1   7  -9   12.85    0.88
   1  -7  -9   13.08    0.95
  -1  -7  -9   12.38    0.89
  -1  -7  10    0.23    0.08
   1  -7  10    0.23    0.07
  -1   7 -10    0.38    0.10
   1   7 -10    0.21    0.09
   1  -7 -10    0.06    0.14
  -1  -7 -10    0.47    0.22
   1  -7 -10    0.30    0.08
   1  -7  11    4.55    0.29
  -1  -7  11    4.14    0.27
  -1   7 -11    4.48    0.29
   1   7 -11    4.44    0.29
   1  -7 -11    4.33    0.25
   1  -7  12    1.02    0.15
  -1  -7  12    1.00    0.15
  -1   7 -12    1.13    0.16
   1   7 -12    0.88    0.15
   1  -7 -12    1.08    0.13
  -1   7 -13    1.50    0.18
   1   7 -13    1.63    0.19
  -1  -7  13    1.73    0.18
   1  -7  13    1.73    0.19
  -1   7 -14    0.26    0.09
   1   7 -14    0.30    0.10
  -1  -7  14    0.39    0.10
   1  -7  14    0.28    0.09
  -1   7 -15    1.86    0.17
   1   7 -15    2.12    0.19
   1  -7  15    1.95    0.17
  -1  -7  15    1.78    0.16
   1   7  15    1.98    0.15
  -1   7 -16    6.35    0.27
   1   7 -16    6.08    0.27
   1   7  16    5.80    0.22
  -1   7  16    6.01    0.25
  -1  -7  16    6.08    0.25
   1  -7  16    6.01    0.26
   1   7 -17    1.67    0.12
  -1   7 -17    1.64    0.12
  -1  -7  17    1.70    0.12
   1  -7  17    1.85    0.12
  -1   7  17    1.60    0.11
  -1   7 -18    1.39    0.08
   1  -7  18    1.34    0.08
  -1   8   0    0.04    0.08
   1  -8   0    0.02    0.10
  -1  -8   0   -0.08    0.10
  -1   8   1    0.10    0.11
  -1   8  -1    0.11    0.12
   1  -8   1    0.26    0.13
  -1  -8  -1    0.42    0.16
  -1   8  -2   36.86    1.19
   1  -8  -2   37.36    1.35
  -1  -8  -2   35.62    1.25
  -1   8  -3    2.86    0.34
  -1  -8  -3    3.68    0.42
   1  -8  -3    3.43    0.42
  -1  -8  -4    0.17    0.09
  -1   8  -4    0.05    0.08
   1  -8  -4    0.16    0.13
  -1  -8  -5    1.90    0.33
  -1   8  -5    1.93    0.33
   1  -8  -5    1.98    0.36
   1  -8   6    0.13    0.07
   1   8  -6    0.06    0.05
  -1  -8  -6   -0.04    0.15
  -1   8  -6    0.00    0.10
   1  -8  -6   -0.10    0.14
   1  -8   7   39.62    0.72
   1   8  -7   39.69    0.80
  -1   8  -7   38.90    0.77
  -1   8  -7   38.89    1.47
   1  -8  -7   40.10    1.62
  -1  -8  -7   41.50    1.58
   1  -8   7   41.21    0.81
  -1  -8   7   40.54    0.79
   1   8  -8   25.99    0.66
  -1   8  -8   25.96    0.65
  -1   8  -8   27.66    1.28
   1  -8  -8   26.88    1.37
  -1  -8  -8   25.93    1.29
   1  -8   8   26.50    0.67
  -1  -8   8   25.63    0.64
   1   8  -9   14.78    0.51
  -1   8  -9   14.31    0.49
   1  -8   9   14.54    0.51
  -1  -8   9   14.87    0.50
  -1   8  -9   13.76    0.94
   1  -8  -9   14.85    1.05
  -1  -8  -9   13.29    0.95
   1  -8 -10    7.12    0.31
   1  -8  10    6.54    0.35
  -1  -8  10    7.02    0.35
   1   8 -10    6.81    0.36
  -1   8 -10    6.87    0.35
  -1  -8  11    4.73    0.29
   1  -8  11    4.44    0.29
   1  -8 -11    4.34    0.24
  -1   8 -11    4.33    0.28
   1   8 -11    4.63    0.30
   1  -8  12    1.58    0.18
  -1  -8  12    1.67    0.17
  -1   8 -12    1.41    0.17
   1   8 -12    1.53    0.18
  -1  -8  13    3.01    0.22
   1  -8  13    3.19    0.24
   1   8 -13    2.88    0.23
  -1   8 -13    3.39    0.24
  -1  -8  14    7.25    0.31
   1  -8  14    7.18    0.32
   1   8 -14    6.97    0.33
  -1   8 -14    6.68    0.32
   1  -8  15   11.80    0.37
  -1  -8  15   11.72    0.36
   1   8  15   10.75    0.30
  -1   8 -15   11.95    0.38
   1   8 -15   11.98    0.39
  -1   8  16    6.74    0.23
  -1  -8  16    6.82    0.23
   1  -8  16    6.96    0.25
   1   8 -16    7.13    0.26
  -1   8 -16    6.47    0.25
  -1  -8  17    1.19    0.08
   1  -8  17    1.11    0.08
  -1   8  17    1.09    0.07
  -1   8 -17    1.11    0.08
   1   8 -17    1.05    0.08
  -1   9   0    0.08    0.10
   1  -9   0   -0.14    0.10
  -1   9   1    0.41    0.16
  -1   9  -1    0.38    0.15
  -1  -9  -1    0.69    0.23
   1  -9  -1    0.63    0.22
  -1   9   2   -0.01    0.07
   1  -9  -2    0.03    0.14
  -1   9  -2    0.07    0.09
  -1  -9  -2   -0.01    0.10
   1  -9   3    1.59    0.16
   1  -9   3    1.60    0.16
   1  -9  -3    1.47    0.32
  -1  -9  -3    1.42    0.28
  -1   9  -3    1.28    0.28
   1   9   4    1.21    0.17
   1   9  -4    1.29    0.14
  -1  -9   4    0.97    0.12
   1  -9   4    1.25    0.15
   1  -9  -4    1.32    0.14
   1  -9   4    1.05    0.13
  -1   9  -4    1.04    0.23
   1  -9  -4    0.98    0.25
   1  -9  -5    6.82    0.29
   1  -9   5    7.64    0.34
   1   9   5    7.29    0.40
   1  -9   5    7.21    0.34
  -1  -9   5    7.80    0.34
   1   9  -5    7.53    0.35
  -1   9  -5    6.95    0.32
  -1   9  -5    7.25    0.62
   1  -9  -5    7.31    0.69
  -1  -9  -5    6.53    0.62
  -1  -9   6    1.27    0.15
   1  -9   6    1.28    0.16
  -1   9  -6    1.08    0.14
   1   9  -6    1.38    0.16
   1  -9   6    1.06    0.13
   1  -9  -6    1.00    0.28
  -1  -9  -6    1.01    0.25
  -1   9  -6    0.88    0.24
   1  -9   7    3.38    0.23
   1  -9   7    3.70    0.26
  -1  -9   7    3.60    0.24
   1   9  -7    3.21    0.24
  -1   9  -7    3.56    0.25
  -1   9  -7    3.59    0.46
  -1  -9  -7    3.50    0.48
   1  -9  -7    4.59    0.59
  -1   9  -8    2.40    0.20
   1   9  -8    2.27    0.21
  -1  -9  -8    2.12    0.38
   1  -9   8    2.34    0.18
  -1  -9   8    2.51    0.21
   1  -9   8    2.50    0.22
  -1   9  -9    0.32    0.09
   1   9  -9    0.18    0.08
  -1  -9   9    0.23    0.07
   1  -9   9    0.29    0.09
   1  -9 -10    0.08    0.06
   1   9 -10   -0.07    0.09
  -1   9 -10   -0.03    0.07
   1  -9  10    0.07    0.08
  -1  -9  10    0.01    0.07
  -1   9 -11    5.35    0.30
   1   9 -11    4.69    0.30
  -1  -9  11    5.54    0.30
   1  -9  11    5.36    0.31
   1   9 -12    5.19    0.31
  -1   9 -12    5.55    0.31
   1  -9  12    5.24    0.30
  -1  -9  12    5.23    0.28
   1   9 -13    1.67    0.17
  -1   9 -13    1.57    0.16
  -1  -9  13    1.57    0.15
   1  -9  13    1.61    0.16
  -1   9 -14    0.53    0.10
   1   9 -14    0.55    0.10
   1  -9  14    0.46    0.09
  -1  -9  14    0.41    0.08
   1   9 -15    0.20    0.06
  -1   9 -15    0.26    0.06
  -1  -9  15    0.25    0.06
   1  -9  15    0.28    0.06
   1   9 -16    0.40    0.06
  -1   9 -16    0.35    0.05
  -1  -9  16    0.35    0.05
  -1   9  16    0.38    0.05
   1  -9  16    0.37    0.06
   1 -10   0   -0.05    0.06
   1  10   0    0.06    0.05
   1  10   1   44.44    0.80
   1 -10   1   50.16    0.89
   1  10  -1   45.04    0.83
   1 -10  -1   47.03    0.85
   1 -10  -1   48.33    1.75
  -1 -10  -2    4.54    0.25
   1  10  -2    5.09    0.28
   1  10   2    4.06    0.25
   1 -10   2    5.32    0.30
   1 -10  -2    4.51    0.26
  -1 -10  -2    4.18    0.50
   1 -10  -2    4.77    0.56
   1  10   3   37.11    0.89
  -1 -10  -3   39.81    1.55
  -1 -10  -3   37.15    0.71
   1 -10  -3   37.50    0.74
   1 -10   3   38.40    0.79
   1  10  -3   39.34    0.79
   1  10   4    0.07    0.07
   1  10  -4    0.26    0.08
  -1  10  -4    0.23    0.06
   1 -10  -4   -0.03    0.14
  -1 -10  -4    0.20    0.15
   1 -10   4    0.33    0.09
   1 -10  -4    0.21    0.07
  -1 -10  -4    0.17    0.05
   1  10   5    6.38    0.38
  -1  10  -5    6.80    0.32
   1  10  -5    5.91    0.32
   1 -10  -5    6.18    0.67
  -1 -10  -5    5.62    0.60
   1 -10   5    6.42    0.33
  -1 -10   5    5.77    0.31
   1 -10  -5    5.79    0.28
   1 -10   5    6.52    0.33
   1 -10   6    7.94    0.38
  -1 -10   6    8.05    0.37
   1  10  -6    7.49    0.36
  -1  10  -6    7.74    0.35
   1 -10   6    8.34    0.36
  -1 -10   7   33.23    0.74
   1 -10   7   33.62    0.78
   1  10  -7   32.53    0.76
  -1  10  -7   33.28    0.73
   1 -10   7   34.00    0.71
  -1 -10   8    6.91    0.34
   1 -10   8    6.60    0.35
  -1  10  -8    6.59    0.33
   1  10  -8    6.47    0.34
   1 -10   8    6.58    0.30
  -1 -10   9   12.32    0.45
   1 -10   9   12.02    0.46
  -1 -10   9   12.12    0.40
   1  10  -9   11.29    0.45
  -1  10  -9   11.57    0.44
   1 -10  10    1.00    0.15
  -1 -10  10    0.80    0.12
  -1  10 -10    0.96    0.13
   1  10 -10    0.90    0.14
  -1 -10  10    0.78    0.10
   1 -10 -10    0.91    0.11
  -1  10 -11   56.40    0.91
   1  10 -11   56.78    0.96
  -1 -10  11   56.77    0.90
   1 -10  11   58.34    0.95
   1 -10 -12    5.25    0.23
   1  10 -12    5.64    0.29
  -1  10 -12    5.78    0.28
  -1 -10  12    5.86    0.27
   1 -10  12    5.71    0.28
   1 -10 -13    0.38    0.06
  -1  10 -13    0.45    0.09
   1  10 -13    0.41    0.09
  -1 -10  13    0.45    0.08
   1 -10  13    0.50    0.09
  -1  10 -14    5.07    0.22
   1  10 -14    5.01    0.23
   1 -10  14    5.05    0.22
  -1 -10  14    5.00    0.20
   1  10 -15    8.99    0.25
  -1  10 -15    9.01    0.24
  -1 -11   0   -0.01    0.05
   1 -11   0    0.01    0.06
   1  11   0   -0.10    0.07
   1 -11   1    0.44    0.10
   1 -11  -1    0.77    0.12
  -1 -11   1    0.73    0.12
  -1 -11  -1    0.68    0.11
   1  11   1    0.90    0.12
   1  11  -1    0.48    0.10
   1 -11   2    2.02    0.20
  -1 -11  -2    2.34    0.19
   1  11  -2    2.40    0.20
   1 -11  -2    2.01    0.18
   1 -11   3    3.17    0.24
  -1 -11  -3    2.81    0.20
   1  11  -3    2.99    0.22
   1 -11  -3    2.86    0.21
  -1 -11  -4    1.01    0.12
   1 -11   4    0.67    0.12
   1 -11  -4    0.79    0.11
   1  11  -4    0.91    0.14
   1  11  -5   20.29    0.58
   1 -11  -5   21.48    0.53
   1 -11   5   20.75    0.59
  -1  11  -5   21.02    0.56
   1  11  -6    3.01    0.23
   1 -11   6    2.86    0.22
  -1  11  -6    3.14    0.22
   1 -11   7    0.08    0.05
  -1 -11   7    0.18    0.07
  -1  11  -7    0.14    0.05
   1  11  -7    0.12    0.07
   1  11  -8    1.88    0.19
   1 -11   8    1.99    0.17
  -1 -11   8    1.88    0.17
  -1  11  -8    1.88    0.17
   1 -11  -9    1.89    0.15
  -1 -11   9    1.80    0.15
   1 -11   9    1.71    0.14
   1  11  -9    1.54    0.17
  -1  11  -9    1.82    0.17
  -1 -11  10    0.33    0.06
  -1  11 -10    0.31    0.08
   1  11 -10    0.18    0.08
   1  11 -11    0.47    0.09
  -1  11 -11    0.52    0.09
   1 -11 -12    3.47    0.17
   1  11 -12    3.34    0.20
  -1  11 -12    3.45    0.19
   1 -11 -13    1.60    0.09
   1  11 -13    1.74    0.13
  -1  11 -13    1.51    0.11
  -1  11 -14    0.58    0.06
   1  11 -14    0.54    0.06
   1 -12   0    0.04    0.07
  -1 -12   0    0.04    0.07
   1  12   0    0.17    0.07
  -1 -12  -1   57.24    0.93
  -1 -12   1   55.64    0.96
   1  12  -1   56.23    0.92
   1 -12  -1   56.79    0.95
  -1 -12  -2    0.24    0.08
  -1 -12   2    0.29    0.09
   1 -12   2    0.20    0.08
   1 -12  -2    0.22    0.08
   1  12  -2    0.19    0.07
   1 -12   3   25.37    0.65
  -1 -12   3   25.52    0.65
   1  12  -3   27.17    0.65
   1 -12  -3   25.00    0.60
  -1 -12  -3   26.44    0.60
  -1 -12  -4    0.70    0.10
  -1 -12   4    0.82    0.14
   1 -12   4    0.80    0.13
   1 -12  -4    0.65    0.11
   1  12  -4    0.85    0.13
  -1 -12   5   29.86    0.69
   1  12  -5   30.48    0.69
   1 -12   5   29.06    0.68
  -1  12  -6    2.76    0.19
   1 -12   6    2.47    0.20
  -1 -12   6    2.57    0.20
   1  12  -6    2.35    0.20
  -1  12  -7   13.64    0.41
   1  12  -7   13.90    0.45
  -1 -12   7   13.49    0.43
   1 -12   7   14.00    0.42
   1 -12   8    1.04    0.11
  -1 -12   8    0.99    0.12
   1  12  -8    1.08    0.14
  -1  12  -8    0.94    0.11
   1 -12   9   53.62    0.68
   1  12  -9   52.14    0.81
  -1 -12   9   52.23    0.71
  -1  12  -9   52.75    0.76
   1  12 -10    0.65    0.10
  -1  12 -10    0.65    0.09
   1 -12 -11    1.78    0.12
   1  12 -11    1.83    0.14
  -1  12 -11    2.01    0.13
   1 -12 -12   -0.02    0.03
   1  12 -12   -0.02    0.04
  -1  12 -12    0.06    0.03
   1  12 -13   40.12    0.45
  -1 -13   0    0.09    0.06
   1 -13   0    0.14    0.08
   1 -13   1    2.84    0.22
  -1 -13   1    2.72    0.21
   1 -13  -1    2.93    0.21
  -1 -13  -1    2.67    0.20
   1 -13  -2    5.46    0.28
   1  13  -2    5.14    0.26
  -1 -13  -2    5.43    0.27
  -1 -13   2    5.63    0.30
   1 -13   2    5.47    0.29
  -1 -13  -3    0.27    0.07
   1 -13  -3    0.16    0.06
   1 -13   3    0.10    0.07
  -1 -13   3    0.26    0.09
   1  13  -3    0.17    0.05
   1 -13   4    0.26    0.09
  -1 -13  -4    0.27    0.06
   1 -13  -4    0.38    0.08
  -1 -13   4    0.27    0.09
   1  13  -4    0.32    0.07
   1 -13  -5   -0.07    0.04
  -1 -13   5    0.01    0.06
   1 -13   5    0.01    0.06
   1  13  -5    0.10    0.06
  -1 -13   6    1.64    0.15
   1  13  -6    1.59    0.14
   1 -13   6    1.51    0.14
   1 -13   7    3.95    0.21
  -1 -13   7    3.73    0.20
   1  13  -7    4.00    0.22
   1 -13   8    4.37    0.19
  -1 -13   8    4.50    0.20
   1  13  -8    4.30    0.21
   1 -13  -9    0.18    0.06
  -1 -13   9    0.19    0.05
   1  13  -9    0.14    0.05
   1 -13 -10    0.07    0.04
   1  13 -10    0.18    0.05
   1 -13 -11    4.01    0.14
  -1 -13 -11    3.90    0.13
   1  13 -11    4.31    0.15
  -1 -14   0    0.01    0.05
   1 -14   0    0.04    0.05
   1 -14  -1    0.35    0.08
   1 -14   1    0.63    0.10
  -1 -14   1    0.63    0.10
  -1 -14  -1    0.49    0.08
  -1 -14  -2    0.24    0.06
  -1 -14   2    0.18    0.07
   1 -14   2    0.20    0.07
   1 -14  -2    0.27    0.07
   1 -14   3   -0.04    0.05
  -1 -14   3   -0.01    0.06
   1 -14  -3   -0.09    0.05
  -1 -14  -3    0.09    0.04
  -1 -14   4    0.96    0.11
   1 -14  -4    1.18    0.10
   1 -14   4    0.94    0.11
   1 -14   5    1.04    0.11
   1  14  -5    1.01    0.10
  -1 -14   5    1.02    0.11
   1  14  -6    1.72    0.12
  -1 -14   6    1.72    0.13
   1 -14   6    1.81    0.13
  -1 -14   7    0.75    0.08
   1  14  -7    0.95    0.09
   1 -14   7    0.91    0.08
   1 -14  -8    0.37    0.06
  -1 -14   8    0.30    0.05
   1  14  -8    0.32    0.05
   1 -14  -9    2.25    0.11
  -1 -14  -9    2.04    0.10
  -1 -15   0   -0.03    0.04
   1 -15   0    0.03    0.04
  -1 -15  -1    0.33    0.06
   1 -15  -1    0.38    0.06
  -1 -15   1    0.42    0.07
   1 -15   1    0.43    0.07
   1 -15  -2    0.36    0.06
   1 -15   2    0.38    0.07
  -1 -15  -2    0.28    0.05
  -1 -15   2    0.36    0.07
  -1 -15   3    1.30    0.11
   1 -15  -3    1.22    0.09
   1 -15   3    1.24    0.10
   1 -15  -3    1.24    0.09
  -1 -15   4    1.99    0.13
   1 -15   4    1.71    0.12
   1 -15  -4    1.81    0.11
  -1 -15   5    1.08    0.09
   1 -15   5    1.17    0.09
   1 -15  -5    0.89    0.07
   1 -15   6    0.04    0.02
  -1 -15   6    0.04    0.03
   1 -15  -6    0.03    0.03
   2   0   1    0.06    0.05
  -2   0  -1    0.08    0.04
   2   0  -1    0.06    0.06
   2   0  -1    0.04    0.02
  -2   0  -2    1.24    0.12
  -2   0  -3    0.13    0.07
   2   0  -3    0.14    0.07
  -2   0  -4  187.21    1.75
   2   0  -4  182.58    1.82
  -2   0  -5    0.00    0.07
   2   0  -5    0.06    0.09
   2   0  -6    0.99    0.18
  -2   0  -6    1.26    0.19
  -2   0  -7   -0.01    0.09
   2   0  -7    0.03    0.09
  -2   0  -8  327.51    3.49
   2   0  -8  334.15    3.62
   2   0  -9    0.03    0.09
  -2   0  -9    0.03    0.10
   2   0  -9    0.05    0.10
   2   0 -10    1.66    0.31
  -2   0 -10    2.23    0.35
   2   0 -10    1.65    0.31
   2   0 -11    0.11    0.11
  -2   0 -11   -0.10    0.10
   2   0 -11    0.08    0.13
   2   0 -12   97.09    1.24
  -2   0 -12   92.56    2.39
   2   0 -12   90.06    2.38
  -2   0 -12   92.39    2.38
  -2   0  12   94.97    1.19
   2   0  12   93.84    1.19
  -2   0  13    0.04    0.06
   2   0  13    0.14    0.08
  -2   0 -13    0.13    0.15
   2   0 -13    0.08    0.15
   2   0 -13    0.19    0.07
   2   0 -14   -0.12    0.06
  -2   0  14   -0.01    0.06
   2   0  14    0.05    0.07
   2   0 -15    0.05    0.06
   2   0  15    0.10    0.07
  -2   0  15    0.02    0.08
  -2   0 -16   25.09    0.63
   2   0  16   25.14    0.60
  -2   0  16   25.02    0.62
  -2   0 -17    0.02    0.05
   2   0  17   -0.04    0.06
  -2   0  17    0.01    0.06
  -2   0 -18    2.68    0.17
  -2   0  18    2.63    0.17
  -2   0 -19    0.06    0.04
   2   0  19    0.00    0.03
   2  -1   0  290.22    1.34
   2   1   0  289.62    1.52
   2   1   1   21.51    0.42
  -2  -1  -1   21.64    0.31
  -2  -1  -1   21.27    0.27
   2  -1  -1   20.80    0.40
  -2   1  -2    3.80    0.22
   2   1   2    3.59    0.19
   2   1  -2    3.69    0.18
  -2  -1  -2    3.46    0.17
   2  -1  -2    4.03    0.20
  -2  -1  -2    3.51    0.16
  -2   1  -3   35.87    0.72
  -2  -1  -3   35.37    0.65
   2   1  -3   36.76    0.69
   2  -1  -3   36.62    0.70
  -2  -1  -4    5.11    0.29
   2   1  -4    5.39    0.31
  -2   1  -4    5.10    0.31
   2  -1  -4    5.27    0.31
   2  -1  -5    0.21    0.11
  -2   1  -5    0.10    0.08
  -2  -1  -5    0.07    0.08
   2   1  -5    0.07    0.07
  -2  -1  -6    5.96    0.40
  -2   1  -6    5.70    0.40
   2  -1  -6    6.27    0.44
   2   1  -6    5.38    0.39
   2  -1  -6    6.27    0.42
   2   1  -7    1.97    0.28
  -2   1  -7    2.22    0.28
   2  -1  -7    2.19    0.30
   2  -1  -7    1.83    0.29
   2  -1  -8    8.84    0.61
   2   1  -8    7.74    0.55
  -2  -1  -8    9.56    0.59
  -2   1  -8    8.91    0.59
   2  -1  -8    8.23    0.57
  -2  -1  -9    8.55    0.60
  -2   1  -9    9.51    0.66
   2   1  -9    9.30    0.65
   2  -1  -9    8.69    0.65
   2  -1  -9    8.33    0.62
  -2  -1  -9    9.00    0.61
   2   1 -10    3.83    0.47
  -2  -1 -10    4.17    0.46
  -2   1 -10    4.48    0.49
   2  -1 -10    3.78    0.46
  -2  -1 -10    4.61    0.49
   2  -1 -11    0.01    0.11
  -2  -1 -11    0.09    0.13
  -2  -1 -11    0.07    0.13
  -2   1 -11    0.13    0.11
   2   1 -11   -0.02    0.10
   2   1  12    0.26    0.08
  -2  -1  12    0.31    0.09
   2  -1  12    0.08    0.05
   2   1 -12    0.20    0.07
   2  -1 -12    0.26    0.07
   2   1 -12    0.25    0.08
  -2   1 -12    0.06    0.13
   2  -1 -12   -0.09    0.15
   2   1 -12   -0.03    0.11
  -2  -1 -12    0.00    0.12
   2   1 -12    0.26    0.16
   2  -1 -13    6.07    0.32
   2   1 -13    5.89    0.32
  -2  -1  13    5.64    0.31
   2   1  13    5.70    0.30
  -2   1  13    5.48    0.30
   2  -1  13    6.20    0.32
   2   1 -13    5.82    0.30
  -2   1 -13    4.86    0.58
  -2  -1 -13    5.06    0.59
   2   1 -13    5.58    0.62
  -2  -1 -13    5.87    0.64
   2  -1 -13    6.39    0.68
  -2   1 -13    5.99    0.64
  -2  -1  14    8.17    0.37
  -2   1  14    8.33    0.38
   2  -1  14    8.31    0.37
   2   1  14    8.67    0.37
   2   1 -14    8.21    0.35
   2   1 -14    8.16    0.38
   2  -1 -14    8.33    0.38
   2  -1 -15    0.00    0.06
   2  -1  15    0.17    0.07
  -2   1  15    0.03    0.07
   2   1  15    0.17    0.08
  -2  -1  15    0.10    0.08
   2   1 -15    0.08    0.06
  -2   1 -15    0.01    0.06
   2  -1  16    2.80    0.21
  -2  -1  16    2.78    0.21
  -2   1  16    2.78    0.21
   2   1  16    2.82    0.20
  -2   1 -16    2.78    0.22
   2  -1 -16    2.98    0.22
  -2   1  17    0.41    0.09
  -2  -1  17    0.29    0.08
   2   1  17    0.46    0.08
  -2   1 -17    0.26    0.08
  -2  -1 -17    0.31    0.08
  -2  -1  18    0.44    0.08
  -2   1  18    0.52    0.09
  -2   1 -18    0.51    0.09
  -2  -1 -18    0.40    0.07
   2  -1  19    0.41    0.06
   2   1  19    0.47    0.06
  -2   1  19    0.40    0.06
  -2   1 -19    0.46    0.06
  -2  -1 -19    0.24    0.04
   2   2   0    0.85    0.08
  -2  -2   0    1.06    0.09
   2  -2   0    0.89    0.11
   2  -2   0    1.05    0.12
   2   2   1   33.60    0.45
   2   2  -1   33.11    0.33
   2  -2   1   32.89    0.66
  -2  -2  -1   32.15    0.47
   2  -2   1   33.67    0.62
   2  -2  -1   33.07    0.62
   2  -2   2 1000.00    3.91
  -2   2  -3  291.51    2.24
  -2  -2  -3  291.21    1.78
   2   2  -3  292.29    1.94
   2  -2  -3  295.46    2.20
  -2  -2  -3  289.14    1.89
  -2  -2  -4  198.65    1.75
  -2   2  -4  198.66    2.03
   2   2  -4  195.76    1.87
  -2  -2  -4  203.40    1.81
   2  -2  -4  202.22    2.02
  -2  -2  -5   44.16    0.94
  -2   2  -5   45.67    1.06
   2   2  -5   44.45    1.01
   2  -2  -5   44.11    1.05
  -2  -2  -5   43.50    0.95
  -2   2  -6   50.83    1.21
   2   2  -6   52.57    1.21
  -2  -2  -6   52.64    1.14
  -2  -2  -6   52.02    1.15
   2  -2  -6   50.44    1.23
   2   2  -7   11.60    0.62
  -2   2  -7   12.94    0.67
  -2  -2  -7   13.23    0.63
  -2  -2  -7   12.68    0.63
   2  -2  -7   13.35    0.69
  -2   2  -8    0.32    0.16
  -2  -2  -8    0.41    0.15
   2  -2  -8    0.27    0.14
   2   2  -8    0.27    0.15
  -2  -2  -8    0.63    0.19
   2   2  -9   14.27    0.80
  -2  -2  -9   15.99    0.82
  -2   2  -9   15.21    0.84
  -2  -2  -9   15.41    0.81
   2  -2  -9   13.82    0.82
  -2  -2 -10  147.30    2.65
   2   2 -10  151.52    2.78
  -2   2 -10  152.94    2.87
  -2  -2 -10  148.79    2.71
   2  -2 -10  143.15    2.78
  -2   2 -11    5.93    0.60
   2   2 -11    5.35    0.57
  -2  -2 -11    5.30    0.55
   2  -2 -11    4.53    0.52
  -2  -2 -11    4.86    0.53
   2  -2 -12    7.50    0.35
   2   2 -12    9.16    0.40
   2   2 -12    9.21    0.38
   2   2  12    8.62    0.36
   2  -2  12    9.30    0.39
  -2  -2  12    9.45    0.39
  -2  -2 -12    8.13    0.71
   2   2 -12    9.83    0.80
  -2   2 -12    8.46    0.75
  -2  -2 -12    8.65    0.74
   2  -2 -12    8.59    0.76
  -2  -2  13    0.73    0.13
   2   2  13    0.65    0.11
   2  -2  13    0.47    0.10
   2   2 -13    0.71    0.12
   2   2 -13    0.21    0.12
  -2  -2 -13    0.87    0.26
   2  -2 -13    0.76    0.23
  -2   2 -13    0.52    0.23
   2   2 -13    0.50    0.22
  -2  -2 -13    0.94    0.29
   2  -2 -13    0.56    0.11
   2   2 -13    0.75    0.13
   2   2  14   20.90    0.57
  -2   2  14   20.92    0.60
   2  -2  14   21.24    0.60
  -2  -2  14   19.79    0.57
  -2   2 -14   20.61    0.61
   2   2 -14   19.58    0.56
   2  -2 -14   20.55    0.59
   2  -2 -15    0.08    0.06
  -2   2  15    0.07    0.07
   2  -2  15   -0.01    0.07
  -2  -2  15    0.07    0.06
   2   2  15    0.04    0.05
   2   2 -15    0.08    0.06
  -2   2 -15    0.04    0.08
  -2   2  16    8.76    0.37
  -2  -2  16    8.55    0.36
   2   2  16    8.82    0.34
  -2   2 -16    8.28    0.37
   2   2 -16    8.23    0.33
   2  -2 -16    8.98    0.36
   2   2  17    0.42    0.08
  -2   2  17    0.49    0.10
  -2  -2  17    0.46    0.09
  -2  -2 -17    0.57    0.09
  -2   2 -17    0.50    0.10
   2  -2  18   18.50    0.42
   2   2  18   17.43    0.38
  -2   2  18   18.92    0.44
  -2  -2 -18   17.83    0.39
  -2   2 -18   18.31    0.43
  -2  -2  19    2.47    0.13
   2  -2  19    2.18    0.12
  -2   2 -19    2.30    0.13
  -2  -3   0  203.00    1.47
   2  -3   0  205.58    1.79
   2  -3   0  201.20    1.71
  -2  -3  -1    0.17    0.06
   2   3  -1    0.39    0.04
   2  -3  -1    0.17    0.08
   2  -3   1    0.36    0.09
   2  -3  -1    0.29    0.09
   2  -3   1    0.22    0.07
   2   3   2   60.52    0.52
   2  -3  -2   62.94    0.96
  -2  -3  -2   62.39    0.89
   2  -3  -2   61.78    1.05
   2  -3   2   59.93    1.02
  -2   3  -2   61.26    1.07
   2   3  -2   59.97    0.75
   2  -3  -3  136.22    1.49
   2   3  -3  136.95    1.38
  -2   3  -3  136.89    1.68
   2   3   3  138.55    1.05
  -2  -3  -3  135.72    1.46
   2  -3  -3  138.58    1.70
  -2  -3  -4  306.09    2.15
   2   3  -4  308.93    2.39
  -2   3  -4  299.68    2.67
  -2  -3  -4  309.22    2.41
   2  -3  -4  298.57    2.71
   2   3  -5   10.76    0.50
  -2   3  -5   11.12    0.56
  -2  -3  -5   12.10    0.49
   2  -3  -5   11.62    0.58
  -2  -3  -5   12.27    0.53
   2   3  -6   83.25    1.54
  -2  -3  -6   80.62    1.42
  -2   3  -6   80.19    1.62
  -2  -3  -6   81.19    1.51
   2  -3  -6   80.62    1.64
  -2  -3  -7    7.08    0.46
  -2   3  -7    7.63    0.54
   2   3  -7    7.30    0.50
  -2  -3  -7    8.04    0.52
   2  -3  -7    7.66    0.55
  -2   3  -8   14.36    0.79
   2   3  -8   15.40    0.79
  -2  -3  -8   15.93    0.77
   2  -3  -8   14.90    0.81
  -2  -3  -8   15.12    0.77
  -2  -3  -9    4.51    0.44
  -2   3  -9    4.67    0.49
   2   3  -9    4.00    0.44
   2  -3  -9    3.57    0.44
  -2  -3  -9    3.94    0.43
  -2   3 -10   26.27    1.21
   2   3 -10   27.46    1.19
  -2  -3 -10   27.70    1.15
  -2  -3 -10   24.89    1.14
   2  -3 -10   26.70    1.24
   2  -3 -11    4.46    0.26
   2   3 -11    4.32    0.27
   2   3 -11    4.19    0.26
   2  -3  11    4.24    0.26
  -2  -3  11    4.11    0.25
  -2   3 -11    3.20    0.45
  -2  -3 -11    2.98    0.42
   2   3 -11    3.88    0.48
  -2  -3 -11    3.60    0.47
   2  -3 -11    3.60    0.49
   2  -3  12    0.71    0.13
  -2  -3  12    0.93    0.13
   2   3 -12    0.83    0.13
   2   3 -12    0.09    0.12
  -2   3 -12    0.95    0.27
  -2  -3 -12    1.07    0.27
   2  -3 -12    0.87    0.27
   2  -3 -12    0.81    0.12
   2   3 -13    1.08    0.15
  -2   3 -13    0.85    0.14
   2  -3 -13    1.14    0.15
  -2   3 -13    0.69    0.25
  -2  -3 -13    0.62    0.19
   2   3 -13    1.14    0.32
   2  -3 -13    0.32    0.17
   2  -3  13    0.92    0.14
  -2  -3  13    1.09    0.14
   2   3  13    0.79    0.12
   2   3  14   12.53    0.44
   2  -3  14   12.78    0.47
  -2  -3  14   11.98    0.45
  -2   3 -14   12.23    0.47
   2   3 -14   12.79    0.46
   2  -3 -14   12.71    0.46
   2  -3 -15    0.04    0.06
  -2   3  15    0.07    0.07
  -2  -3  15   -0.07    0.08
   2   3  15   -0.04    0.06
   2   3 -15    0.00    0.06
  -2   3 -15   -0.04    0.08
  -2   3  16    2.62    0.21
   2   3  16    2.62    0.19
  -2  -3  16    2.73    0.20
  -2   3 -16    2.69    0.21
   2   3 -16    2.81    0.20
   2  -3 -16    2.84    0.20
  -2   3  17    0.27    0.09
   2  -3  17    0.28    0.08
   2   3  17    0.14    0.05
  -2   3 -17    0.31    0.08
  -2  -3 -17    0.28    0.07
   2   3 -17    0.26    0.07
   2  -3 -17    0.31    0.07
   2  -3  18    0.71    0.09
  -2  -3  18    0.78    0.09
  -2   3  18    0.78    0.09
   2   3  18    0.75    0.08
  -2  -3 -18    0.72    0.08
  -2   3 -18    0.79    0.10
   2  -3  19   -0.04    0.03
  -2  -3  19   -0.04    0.04
  -2   3  19    0.01    0.03
  -2   3 -19    0.01    0.03
   2  -4   0   92.19    1.23
  -2  -4   0   92.59    1.20
   2  -4   0   89.92    1.38
   2  -4  -1    0.17    0.09
  -2  -4  -1    0.01    0.06
   2   4  -1    0.07    0.03
   2  -4   1    0.11    0.08
   2  -4   1    0.17    0.07
   2   4   1    0.11    0.03
   2  -4  -1   -0.01    0.06
   2  -4  -2   45.48    0.86
   2  -4  -2   44.56    1.02
  -2  -4  -2   46.32    0.89
  -2   4  -2   46.74    1.03
   2   4  -2   45.39    0.70
   2  -4   2   45.35    0.94
   2  -4  -3   27.22    0.69
  -2   4  -3   28.82    0.85
   2   4  -3   28.94    0.66
   2  -4   3   27.13    0.79
  -2  -4  -3   28.09    0.74
   2  -4  -3   27.88    0.84
   2   4   4  117.97    0.96
  -2   4  -4  116.89    1.80
   2   4  -4  118.31    1.53
  -2  -4  -4  120.68    1.66
   2  -4  -4  118.19    1.84
  -2  -4  -5    0.43    0.13
  -2   4  -5    0.42    0.16
   2   4  -5    0.24    0.09
  -2   4  -6  286.84    3.20
  -2  -4  -6  288.82    3.04
   2  -4  -6  282.66    3.29
  -2   4  -7    7.40    0.56
   2   4  -7    6.18    0.48
  -2  -4  -7    6.70    0.50
   2  -4  -7    6.23    0.54
   2   4  -8   30.51    1.12
  -2   4  -8   28.20    1.15
  -2  -4  -8   28.09    1.09
   2  -4  -8   26.83    1.16
   2   4  -9   48.23    1.51
  -2   4  -9   48.22    1.59
  -2  -4  -9   45.25    1.48
   2  -4  -9   46.35    1.61
  -2   4 -10   36.92    1.48
   2   4 -10   38.81    1.43
  -2  -4 -10   37.82    1.44
   2  -4 -10   38.14    1.54
   2  -4 -11   18.57    0.52
  -2  -4  11   19.21    0.54
   2  -4  11   18.37    0.55
   2   4 -11   18.42    0.56
  -2   4 -11   19.22    0.57
   2   4 -11   18.22    1.04
  -2   4 -11   17.99    1.09
  -2  -4 -11   18.03    1.06
   2  -4 -11   18.82    1.14
   2  -4 -12   73.59    1.06
  -2  -4  12   73.20    1.09
  -2   4 -12   74.71    1.14
   2   4 -12   70.11    1.11
   2   4 -12   70.07    2.13
  -2   4 -12   71.45    2.25
  -2  -4 -12   70.19    2.19
   2  -4 -12   75.15    2.38
  -2  -4  13    4.72    0.28
   2  -4 -13    5.77    0.31
  -2   4 -13    5.31    0.31
   2   4 -13    5.46    0.31
  -2  -4  14   16.27    0.52
   2   4  14   16.07    0.48
   2  -4 -14   15.80    0.50
  -2   4 -14   15.91    0.54
   2   4 -14   16.45    0.53
   2  -4  15    2.67    0.21
   2   4  15    2.59    0.19
   2  -4 -15    2.69    0.20
   2   4 -15    2.86    0.22
  -2   4 -15    3.03    0.24
  -2   4  16    3.85    0.24
   2  -4  16    3.76    0.23
   2   4  16    3.67    0.21
  -2   4 -16    3.88    0.25
   2   4 -16    3.75    0.23
   2  -4 -16    4.02    0.23
  -2   4  17    0.34    0.08
   2  -4  17    0.49    0.08
  -2  -4  17    0.39    0.07
   2   4  17    0.31    0.06
  -2  -4 -17    0.42    0.07
  -2   4 -17    0.49    0.09
   2   4 -17    0.33    0.07
   2  -4 -17    0.33    0.07
  -2   4 -18    0.20    0.06
   2   4 -18    0.04    0.03
   2  -4  18    0.19    0.05
  -2  -4  18    0.13    0.04
   2   4  18   -0.02    0.02
  -2   4  18    0.21    0.06
  -2   4 -19    0.23    0.04
   2  -4  19    0.21    0.04
  -2  -4  19    0.22    0.04
  -2   4  19    0.25    0.04
  -2  -5   0    0.39    0.11
   2  -5   0    0.47    0.13
   2  -5   0    0.48    0.11
   2   5   0    0.52    0.07
   2  -5  -1    5.83    0.32
   2  -5   1    5.75    0.40
   2  -5  -1    5.42    0.40
  -2  -5  -1    6.54    0.37
   2   5   1    6.06    0.21
   2  -5   1    6.13    0.35
   2   5  -1    6.06    0.24
   2  -5  -2    4.49    0.28
   2   5  -2    3.85    0.23
  -2   5  -2    3.74    0.33
   2  -5   2    3.68    0.29
  -2  -5  -2    4.05    0.30
   2  -5  -2    3.23    0.31
  -2   5  -3   50.56    1.21
   2  -5   3   50.43    1.13
   2   5  -3   51.10    0.94
   2  -5  -3   48.73    1.23
  -2  -5  -3   50.32    1.11
   2  -5   4   26.64    0.88
   2   5  -4   26.14    0.75
  -2   5  -4   25.23    0.90
   2  -5  -4   26.71    0.95
  -2  -5  -4   26.77    0.85
   2   5  -5    0.69    0.14
  -2  -5  -5    0.72    0.17
   2  -5  -5    0.82    0.20
  -2   5  -5    0.67    0.19
  -2  -5  -6    0.23    0.13
   2  -5  -6    0.33    0.16
  -2   5  -6    0.22    0.13
   2   5  -6    0.29    0.14
  -2  -5  -7    0.34    0.16
   2  -5  -7    0.35    0.17
  -2   5  -7    0.10    0.12
   2   5  -7    0.02    0.09
  -2  -5  -8   -0.06    0.09
   2  -5  -8   -0.07    0.14
  -2   5  -8    0.00    0.12
   2   5  -8    0.00    0.09
  -2  -5  -9    1.86    0.35
   2   5  -9    1.44    0.28
   2  -5  -9    1.11    0.30
  -2   5  -9    1.88    0.34
  -2  -5  10    2.26    0.19
  -2   5 -10    2.03    0.18
   2   5 -10    2.21    0.20
  -2  -5 -10    2.13    0.36
   2  -5 -10    2.02    0.40
  -2   5 -10    1.53    0.34
   2   5 -10    1.96    0.34
   2  -5 -10    2.21    0.18
  -2   5 -11    1.53    0.17
   2   5 -11    1.37    0.16
   2  -5 -11    1.30    0.14
  -2  -5 -11    1.89    0.37
   2  -5 -11    1.54    0.34
  -2   5 -11    1.33    0.31
   2   5 -11    1.81    0.36
  -2  -5  11    1.63    0.16
  -2   5 -12    1.54    0.18
   2   5 -12    1.36    0.17
   2  -5 -12    1.39    0.15
  -2  -5 -12    1.85    0.37
   2  -5 -12    1.42    0.34
  -2   5 -12    1.17    0.34
   2  -5  12    1.50    0.17
   2  -5  13    8.70    0.40
   2   5 -13    8.93    0.40
  -2   5 -13    9.44    0.42
   2  -5 -13    8.94    0.37
   2  -5  14    2.92    0.23
   2   5  14    3.33    0.22
  -2   5 -14    3.02    0.24
   2   5 -14    3.06    0.23
   2  -5 -14    3.03    0.22
   2   5  15    1.11    0.13
  -2  -5  15    1.19    0.14
   2  -5  15    1.15    0.15
   2  -5 -15    1.18    0.13
  -2   5 -15    1.42    0.16
   2   5 -15    1.10    0.14
   2  -5 -16    0.03    0.04
  -2   5 -16    0.05    0.07
   2   5 -16    0.03    0.05
   2  -5  16    0.12    0.05
  -2  -5  16    0.04    0.06
  -2   5  16    0.03    0.06
   2   5  16   -0.04    0.04
   2   5 -17    1.29    0.12
  -2   5 -17    1.31    0.13
  -2  -5  17    1.49    0.13
  -2   5  17    1.30    0.12
   2  -5  17    1.44    0.13
  -2   5 -18    0.82    0.09
  -2   5  18    0.79    0.08
   2  -5  18    0.79    0.08
  -2  -5  18    0.76    0.07
   2  -6   0  284.59    3.09
  -2  -6   0  284.76    2.76
   2  -6   0  287.51    2.42
   2  -6  -1   45.70    0.94
  -2  -6  -1   45.51    1.11
   2  -6   1   45.83    1.25
   2  -6  -1   46.18    1.25
  -2   6  -1   44.45    1.17
   2  -6   1   45.70    1.00
   2  -6  -2    1.70    0.18
   2  -6   2    1.66    0.21
  -2   6  -2    1.61    0.24
   2  -6  -2    1.66    0.26
  -2  -6  -2    1.52    0.22
   2  -6   3   15.70    0.65
  -2   6  -3   15.54    0.73
   2  -6  -3   15.61    0.77
  -2  -6  -3   16.29    0.70
  -2   6  -4  187.47    2.64
   2  -6   4  190.89    2.44
   2  -6  -4  182.95    2.73
  -2  -6  -4  186.88    2.48
   2   6  -5   14.72    0.65
  -2   6  -5   15.00    0.79
   2  -6   5   15.28    0.74
   2  -6  -5   11.73    0.73
  -2  -6  -5   12.41    0.67
  -2   6  -6   10.75    0.70
   2   6  -6   10.20    0.59
   2  -6   6   10.26    0.66
   2  -6  -6    9.90    0.70
  -2  -6  -6   10.39    0.65
   2  -6   7    0.01    0.14
  -2   6  -7    0.04    0.09
  -2  -6  -7    0.20    0.15
   2  -6  -7    0.06    0.10
   2   6  -7   -0.01    0.06
  -2   6  -8  161.67    2.98
   2   6  -8  163.67    2.69
  -2  -6  -8  160.00    2.86
   2  -6  -8  159.03    3.09
   2  -6   9    0.14    0.08
  -2  -6   9    0.02    0.05
  -2  -6  -9    0.02    0.14
   2  -6  -9   -0.19    0.18
  -2   6  -9    0.04    0.12
   2   6  -9    0.05    0.06
  -2   6  -9    0.16    0.08
  -2  -6  10    1.82    0.18
  -2   6 -10    1.74    0.17
   2   6 -10    1.77    0.18
  -2  -6 -10    1.70    0.32
   2  -6 -10    1.83    0.38
  -2   6 -10    2.12    0.39
   2  -6 -10    1.87    0.17
  -2   6 -11    1.44    0.17
   2   6 -11    1.28    0.17
   2  -6 -11    1.56    0.16
  -2  -6 -11    1.37    0.29
   2  -6 -11    1.65    0.38
  -2   6 -11    1.26    0.33
   2  -6  11    1.30    0.16
  -2  -6  11    1.35    0.15
   2  -6  12   35.66    0.80
  -2  -6  12   35.75    0.77
   2  -6 -12   35.45    0.74
   2   6 -12   35.35    0.81
  -2   6 -12   35.22    0.80
   2  -6  13    1.14    0.16
  -2  -6  13    0.94    0.14
   2   6 -13    1.09    0.16
  -2   6 -13    1.17    0.16
   2  -6 -13    1.00    0.13
  -2  -6  14    6.25    0.31
   2   6  14    5.92    0.27
   2  -6  14    5.97    0.32
   2  -6 -14    6.49    0.30
  -2   6 -14    6.10    0.33
   2   6 -14    6.36    0.33
   2   6  15    0.07    0.05
   2  -6  15    0.04    0.06
  -2  -6  15    0.06    0.06
  -2   6 -15    0.07    0.08
   2   6 -15    0.05    0.06
   2  -6 -15    0.17    0.06
   2  -6 -16   47.91    0.64
   2   6 -16   48.64    0.76
  -2   6 -16   48.78    0.78
  -2   6  16   49.47    0.76
  -2  -6  16   48.97    0.73
   2  -6  16   49.15    0.76
   2   6  16   46.66    0.61
   2   6 -17    7.29    0.25
  -2   6 -17    8.06    0.28
  -2   6  17    7.38    0.26
   2  -6  17    7.69    0.26
  -2  -6  17    7.71    0.25
  -2   6 -18    0.12    0.04
   2  -6  18    0.04    0.03
  -2  -6  18    0.06    0.03
  -2   6  18    0.10    0.04
   2  -7   0   13.66    0.75
  -2  -7   0   13.71    0.68
   2  -7   1    1.50    0.20
  -2   7  -1    1.08    0.22
   2  -7  -1    1.04    0.24
  -2  -7  -1    1.45    0.23
   2  -7   1    1.10    0.25
  -2   7  -2    2.98    0.34
   2  -7   2    3.27    0.30
  -2  -7  -2    3.56    0.36
   2  -7  -2    3.45    0.39
   2  -7   3    5.44    0.40
  -2   7  -3    5.11    0.46
   2  -7  -3    4.78    0.48
  -2  -7  -3    5.09    0.44
   2  -7   4    0.00    0.06
  -2   7  -4    0.04    0.10
   2  -7  -4    0.16    0.14
  -2  -7  -4    0.19    0.11
   2  -7   5    0.53    0.16
  -2   7  -5    0.22    0.13
   2  -7  -5    0.31    0.15
  -2  -7  -5    0.59    0.18
   2  -7   6    0.85    0.21
  -2   7  -6    0.46    0.20
   2  -7  -6    0.52    0.19
  -2  -7  -6    0.79    0.20
   2  -7   7    3.90    0.45
   2  -7  -7    3.55    0.48
  -2  -7  -7    3.43    0.44
  -2   7  -7    2.49    0.39
   2   7  -8    8.33    0.38
  -2   7  -8    9.03    0.37
   2  -7   8    9.69    0.74
  -2   7  -8    8.27    0.71
   2  -7  -8    7.87    0.73
  -2  -7  -8    8.30    0.69
  -2  -7   8    8.64    0.36
   2  -7   8    8.99    0.38
   2   7  -9   21.31    0.62
  -2   7  -9   20.66    0.58
  -2  -7   9   21.43    0.58
   2  -7   9   21.36    0.60
  -2   7  -9   23.11    1.22
   2  -7   9   21.85    1.16
   2  -7  -9   21.36    1.23
  -2  -7  -9   20.13    1.11
   2  -7 -10    0.04    0.05
  -2   7 -10    0.05    0.05
   2   7 -10    0.00    0.06
   2  -7  10    0.28    0.09
  -2  -7  10    0.09    0.05
   2  -7  10    0.62    0.25
   2  -7 -10   -0.04    0.16
  -2  -7 -10    0.06    0.11
  -2   7 -10   -0.45    0.20
   2  -7 -11    0.07    0.06
  -2   7 -11   -0.03    0.07
   2   7 -11    0.06    0.07
   2  -7  11   -0.02    0.07
  -2  -7  11    0.04    0.06
   2  -7  12    1.04    0.15
  -2  -7  12    0.98    0.14
  -2   7 -12    0.94    0.15
   2   7 -12    0.79    0.14
   2  -7 -12    1.00    0.13
   2  -7 -12    1.03    0.11
   2  -7  13    5.22    0.30
  -2  -7  13    5.10    0.28
   2   7 -13    5.08    0.31
  -2   7 -13    4.62    0.29
   2  -7 -13    5.34    0.27
   2   7  14   -0.08    0.05
   2  -7  14   -0.02    0.06
  -2  -7  14    0.05    0.06
  -2   7 -14    0.01    0.06
   2   7 -14   -0.03    0.07
   2  -7 -14   -0.02    0.04
   2  -7  15    0.28    0.08
  -2  -7  15    0.25    0.07
  -2   7 -15    0.15    0.07
   2   7 -15    0.33    0.10
   2  -7 -15    0.36    0.07
   2   7 -16    0.96    0.11
  -2   7 -16    1.13    0.12
  -2   7  16    1.01    0.11
   2  -7  16    1.14    0.12
  -2  -7  16    1.00    0.10
   2   7 -17    0.66    0.07
  -2   7 -17    0.89    0.09
  -2   7  17    0.76    0.08
   2  -7  17    0.84    0.08
  -2  -7  17    0.83    0.07
  -2   8   0    3.66    0.40
   2  -8   0    3.86    0.45
  -2   8  -1   33.27    1.18
   2  -8  -1   33.59    1.28
  -2  -8  -1   34.00    1.18
  -2   8  -2   99.09    2.08
   2  -8  -2   94.44    2.19
  -2  -8  -2   94.34    1.98
  -2   8  -3   15.28    0.83
  -2  -8  -3   14.41    0.79
   2  -8  -3   13.61    0.85
  -2   8  -4   48.27    1.54
   2  -8  -4   48.62    1.64
  -2  -8  -4   46.24    1.46
  -2   8  -5   36.83    1.39
   2  -8  -5   37.67    1.49
  -2  -8  -5   38.31    1.37
   2   8   6  176.55    1.95
   2   8  -6  179.85    1.69
  -2   8  -6  176.47    1.56
  -2  -8   6  174.52    1.56
   2  -8   6  181.48    1.67
  -2   8  -6  179.66    3.18
   2  -8  -6  177.52    3.36
  -2  -8  -6  173.62    3.06
   2  -8   7   19.34    0.50
   2   8  -7   20.13    0.59
  -2   8  -7   20.29    0.55
  -2   8  -7   20.87    1.12
   2  -8  -7   21.27    1.19
  -2  -8  -7   20.14    1.08
  -2  -8   7   20.44    0.55
   2  -8   7   20.21    0.58
  -2   8  -8    0.34    0.08
   2   8  -8    0.38    0.10
  -2   8  -8    0.28    0.12
   2  -8  -8    0.02    0.17
  -2  -8  -8    0.08    0.07
   2  -8   8    0.22    0.08
  -2  -8   8    0.29    0.07
  -2   8  -9    6.57    0.33
   2   8  -9    7.00    0.36
   2  -8   9    6.59    0.35
  -2  -8   9    6.84    0.33
  -2   8  -9    7.57    0.72
  -2  -8  -9    6.10    0.63
   2  -8  -9    5.66    0.65
   2  -8 -10   25.43    0.62
   2  -8  10   24.41    0.67
  -2  -8  10   24.51    0.63
  -2   8 -10   24.09    0.64
   2   8 -10   24.71    0.69
   2  -8  11    3.84    0.27
  -2  -8  11    3.42    0.24
   2   8 -11    3.72    0.27
  -2   8 -11    3.52    0.25
   2  -8 -11    3.56    0.23
   2  -8  12    1.14    0.15
  -2  -8  12    0.91    0.13
  -2   8 -12    0.80    0.13
   2   8 -12    0.89    0.15
   2  -8 -12    0.92    0.12
   2  -8 -12    0.93    0.12
   2  -8  13    8.98    0.38
  -2  -8  13    9.04    0.35
   2  -8 -13    8.47    0.32
  -2   8 -13    8.56    0.37
   2   8 -13    8.99    0.39
  -2  -8  14   69.23    0.90
   2  -8  14   68.40    0.96
   2  -8 -14   66.97    0.81
  -2   8 -14   68.04    0.95
   2   8 -14   68.90    1.00
   2  -8  15    0.06    0.05
  -2  -8  15    0.05    0.05
   2   8 -15   -0.07    0.06
  -2   8 -15   -0.04    0.05
  -2   8  16    9.19    0.27
  -2  -8  16    9.41    0.25
   2  -8  16    9.56    0.28
   2   8 -16    9.38    0.28
  -2   8 -16    9.37    0.28
  -2   8  17   -0.02    0.02
   2  -8  17    0.06    0.03
  -2   8 -17   -0.02    0.03
   2  -9   0    0.05    0.05
   2  -9   0   -0.06    0.12
  -2   9   0    0.03    0.09
   2  -9  -1   11.27    0.40
   2  -9   1   11.09    0.41
   2  -9  -1   11.69    0.83
  -2  -9  -1   10.37    0.72
  -2   9   1   10.31    0.70
  -2   9  -1    9.85    0.69
   2  -9   2    7.97    0.35
   2   9  -2    7.41    0.33
   2  -9  -2    6.96    0.31
  -2   9  -2    6.78    0.58
   2  -9  -2    7.06    0.65
  -2  -9  -2    6.33    0.56
   2  -9   3   35.99    0.75
   2   9  -3   37.96    0.76
   2  -9  -3   39.96    0.74
   2   9   3   38.08    0.84
  -2   9  -3   38.15    1.41
   2  -9  -3   35.03    1.46
  -2  -9  -3   35.61    1.35
   2  -9  -4   11.00    0.39
   2  -9   4   10.62    0.41
   2   9   4   11.34    0.48
   2   9  -4   11.55    0.43
   2  -9   4   11.78    0.43
  -2  -9   4   11.40    0.40
  -2   9  -4   11.11    0.78
   2  -9  -4   11.09    0.84
  -2  -9  -4   10.55    0.75
   2   9   5    0.22    0.10
   2   9  -5    0.22    0.08
   2  -9   5    0.17    0.07
  -2  -9   5    0.14    0.06
   2  -9  -5    0.24    0.07
   2  -9   5    0.05    0.06
  -2   9  -5   -0.06    0.14
   2  -9  -5   -0.03    0.16
  -2  -9  -5    0.20    0.12
   2  -9   6   29.95    0.67
   2   9   6   29.92    0.83
   2  -9   6   30.96    0.72
  -2  -9   6   30.60    0.67
  -2   9  -6   29.49    0.66
   2   9  -6   31.66    0.73
  -2   9  -6   28.58    1.32
   2  -9  -6   30.70    1.46
  -2  -9  -6   29.07    1.32
   2  -9   7   27.56    0.63
  -2   9  -7   27.43    0.65
   2   9  -7   27.84    0.70
  -2   9  -7   26.49    1.32
  -2  -9   7   26.62    0.64
   2  -9   7   27.52    0.69
   2  -9  -7   28.72    1.45
  -2  -9  -7   27.17    1.31
  -2  -9   8    0.56    0.10
   2  -9   8    0.40    0.10
   2   9  -8    0.49    0.11
  -2   9  -8    0.58    0.10
   2  -9   9    0.82    0.14
  -2  -9   9    0.96    0.14
  -2   9  -9    0.98    0.14
   2   9  -9    0.69    0.13
   2  -9  10    1.80    0.19
  -2  -9  10    2.01    0.18
   2   9 -10    1.91    0.20
  -2   9 -10    1.92    0.18
   2  -9 -10    1.99    0.17
   2  -9  11    0.85    0.14
  -2  -9  11    0.80    0.12
  -2   9 -11    0.77    0.12
   2   9 -11    0.67    0.14
   2  -9 -11    0.83    0.11
   2  -9  12    0.21    0.09
  -2  -9  12    0.13    0.06
   2   9 -12    0.10    0.08
  -2   9 -12    0.21    0.08
   2  -9 -12    0.14    0.06
   2  -9 -12    0.26    0.07
   2  -9 -13    2.87    0.16
   2  -9 -13    3.10    0.18
   2  -9  13    3.12    0.22
  -2  -9  13    3.52    0.20
  -2   9 -13    3.20    0.21
   2   9 -13    3.40    0.23
   2  -9  14    1.74    0.15
  -2  -9  14    1.61    0.13
   2   9 -14    1.62    0.15
  -2   9 -14    1.84    0.15
   2  -9  15    0.29    0.07
  -2  -9  15    0.20    0.05
   2   9 -15    0.18    0.06
  -2   9 -15    0.10    0.05
  -2   9  16    3.76    0.14
  -2   9 -16    3.49    0.14
   2   9 -16    3.77    0.15
  -2  10   0   30.06    1.26
   2 -10   0   32.89    0.73
   2  10   0   29.77    0.68
   2  10   0   29.88    0.70
   2  10   1   33.77    0.73
   2 -10  -1   33.15    0.73
   2 -10   1   35.40    0.76
   2  10  -1   33.62    0.74
  -2  10   1   33.52    1.33
  -2  10  -1   33.53    1.35
   2 -10  -1   32.39    1.46
   2  10   1   32.70    0.77
   2  10   2   11.64    0.43
   2 -10  -2   11.17    0.42
   2 -10   2   11.09    0.43
   2  10  -2   11.87    0.44
  -2  10   2   10.84    0.77
  -2  10  -2   10.58    0.77
   2 -10  -2   12.66    0.93
  -2 -10  -2   11.52    0.81
   2  10   2   11.09    0.47
   2 -10   3   60.18    1.01
  -2 -10  -3   64.40    0.92
   2  10  -3   64.45    1.04
   2 -10  -3   65.20    0.98
  -2  10  -3   61.38    1.88
   2 -10  -3   67.61    2.14
  -2 -10  -3   63.85    1.93
   2  10   3   63.82    1.17
   2 -10   4   54.58    0.95
   2  10  -4   52.78    0.94
   2 -10  -4   54.77    0.89
  -2  10  -4   53.78    1.79
   2  10   4   52.42    1.09
   2 -10  -4   55.50    1.97
  -2 -10  -4   52.36    1.79
   2  10   5   15.59    0.61
   2 -10  -5   17.78    1.13
  -2 -10  -5   15.11    0.97
   2  10  -5   16.73    0.54
   2 -10   5   17.70    0.54
   2 -10  -5   16.53    0.48
  -2 -10   6    1.63    0.16
   2 -10   6    1.66    0.18
  -2  10  -6    1.73    0.17
   2  10  -6    1.58    0.17
   2 -10   6    1.74    0.17
   2 -10  -6    1.60    0.15
   2  10   6    1.92    0.22
   2 -10   7    7.92    0.38
  -2 -10   7    8.06    0.35
   2  10  -7    7.31    0.37
  -2  10  -7    7.75    0.34
   2 -10   7    8.01    0.34
  -2 -10   8    9.38    0.38
   2 -10   8    8.85    0.40
  -2  10  -8    9.52    0.38
   2  10  -8    8.62    0.40
   2 -10   8    9.27    0.35
   2 -10   9    3.07    0.24
  -2 -10   9    3.17    0.22
  -2  10  -9    2.97    0.22
   2  10  -9    2.78    0.23
   2 -10  10    0.02    0.07
  -2 -10  10    0.08    0.06
   2  10 -10    0.24    0.09
  -2  10 -10    0.12    0.07
   2 -10 -10    0.07    0.05
   2 -10 -11    2.17    0.16
   2 -10 -11    2.50    0.17
  -2  10 -11    2.46    0.19
   2  10 -11    2.44    0.21
   2 -10  11    2.33    0.20
  -2 -10  11    2.48    0.18
   2 -10 -12    9.64    0.31
   2 -10 -12    9.37    0.29
  -2  10 -12    9.95    0.35
   2  10 -12    9.31    0.37
  -2 -10  12   10.05    0.33
   2 -10  12    9.34    0.36
  -2  10 -13    1.12    0.11
   2 -10 -13    1.08    0.09
   2 -10  13    1.27    0.13
  -2 -10  13    1.14    0.11
   2  10 -13    1.24    0.14
  -2  10 -14    1.22    0.10
   2  10 -14    1.29    0.12
  -2  10  15    3.97    0.14
  -2  10 -15    4.30    0.15
   2 -11   0    0.06    0.06
   2  11   0    0.24    0.09
   2  11   1    1.15    0.16
   2 -11   1    0.83    0.13
   2 -11  -1    1.21    0.15
   2  11   1    0.85    0.13
   2  11  -1    0.87    0.13
   2  11   2    0.84    0.14
   2 -11   2    1.07    0.15
  -2 -11  -2    0.78    0.12
   2 -11  -2    0.97    0.14
   2  11  -2    1.14    0.15
   2  11   3    0.58    0.13
   2 -11   3    0.57    0.11
  -2 -11  -3    0.63    0.10
   2 -11  -3    0.65    0.12
   2  11  -3    0.46    0.10
   2  11   4    2.25    0.23
   2  11  -4    2.12    0.20
   2 -11   4    2.24    0.20
   2 -11  -4    2.31    0.18
   2  11   5    6.83    0.40
   2 -11   5    6.93    0.34
   2  11  -5    6.65    0.34
   2 -11  -5    6.41    0.30
   2 -11   6    0.47    0.10
   2 -11  -6    0.48    0.08
   2  11  -6    0.64    0.13
   2 -11   7    0.94    0.12
   2  11  -7    0.81    0.13
  -2  11  -7    0.91    0.12
   2 -11   8    0.59    0.09
   2  11  -8    0.65    0.12
  -2  11  -8    0.66    0.11
   2 -11  -9    0.56    0.09
  -2 -11   9    0.59    0.10
   2  11  -9    0.65    0.12
  -2  11  -9    0.70    0.10
   2 -11 -10    0.88    0.10
  -2 -11  10    1.04    0.11
  -2  11 -10    0.86    0.11
   2  11 -10    1.11    0.15
   2 -11 -11    0.08    0.04
   2  11 -11    0.02    0.06
  -2  11 -11    0.02    0.05
   2 -11 -11    0.06    0.05
   2  11 -12    0.15    0.06
  -2  11 -12   -0.01    0.04
   2 -11 -12    0.13    0.05
   2  11 -13    5.97    0.23
  -2  11 -13    5.72    0.19
   2  11 -14    1.40    0.09
  -2 -12   0   70.49    1.04
   2  12   0   71.78    1.06
   2 -12   0   69.62    1.08
   2 -12  -1   14.54    0.49
   2 -12   1   15.27    0.51
  -2 -12  -1   13.85    0.45
  -2 -12   1   15.07    0.49
   2  12  -1   15.40    0.50
   2  12   2    0.16    0.08
   2 -12   2    0.12    0.08
   2 -12  -2    0.03    0.07
  -2 -12  -2    0.04    0.06
  -2 -12   2    0.00    0.06
   2  12  -2    0.23    0.09
   2  12   3    0.81    0.15
   2 -12   3    0.95    0.14
  -2 -12  -3    1.21    0.13
   2 -12  -3    1.08    0.14
   2  12  -3    0.88    0.14
   2  12  -4    6.15    0.32
   2 -12   4    6.34    0.32
   2 -12  -4    6.43    0.30
   2  12  -5    4.06    0.26
   2 -12  -5    4.39    0.24
  -2 -12   5    4.15    0.26
   2 -12   5    4.24    0.26
   2  12  -6    3.78    0.25
   2 -12   6    3.17    0.22
  -2 -12   6    3.67    0.24
   2 -12  -6    3.25    0.19
   2  12  -7   29.44    0.67
   2 -12   7   28.97    0.59
  -2 -12   7   29.54    0.62
   2  12  -8   12.70    0.42
  -2 -12   8   12.75    0.38
   2 -12   8   12.12    0.35
   2 -12  -9   26.76    0.55
   2  12  -9   26.94    0.59
  -2 -12   9   25.22    0.49
   2 -12  -9   27.25    0.50
  -2 -12  10    1.94    0.12
  -2  12 -10    2.32    0.14
   2  12 -10    2.36    0.17
   2 -12 -10    1.98    0.14
   2  12 -11    4.44    0.21
   2 -12 -11    4.13    0.18
   2  12 -12    9.78    0.27
   2 -12 -12    8.56    0.21
  -2 -13   0    6.92    0.31
   2 -13   0    7.39    0.34
   2 -13   1    0.56    0.11
   2 -13  -1    0.63    0.11
  -2 -13  -1    0.63    0.10
  -2 -13   1    0.75    0.12
  -2 -13  -2    5.01    0.25
   2 -13  -2    4.88    0.27
   2  13  -2    4.73    0.26
   2 -13   2    4.60    0.27
  -2 -13   2    5.08    0.27
   2 -13   3    4.99    0.28
  -2 -13   3    5.29    0.28
  -2 -13  -3    5.34    0.24
   2 -13  -3    5.11    0.26
   2  13  -3    4.97    0.26
  -2 -13   4    0.91    0.13
   2 -13   4    0.91    0.12
   2 -13  -4    0.99    0.11
   2  13  -4    1.05    0.13
   2 -13   5    0.00    0.05
   2 -13  -5   -0.05    0.05
  -2 -13   5    0.04    0.06
   2  13  -5    0.02    0.05
   2 -13   6    0.80    0.10
  -2 -13   6    0.72    0.11
   2  13  -6    0.76    0.11
   2  13  -7    1.58    0.14
  -2 -13   7    1.74    0.14
   2 -13   7    1.57    0.13
   2  13  -8    0.17    0.06
   2 -13  -8    0.18    0.06
  -2 -13   8    0.12    0.05
   2 -13   8    0.07    0.04
   2 -13  -8    0.14    0.05
   2 -13  -9    5.47    0.22
   2  13  -9    5.42    0.22
  -2 -13   9    5.25    0.19
   2 -13 -10    8.56    0.24
   2  13 -10    8.88    0.26
   2  13 -11    0.19    0.04
   2 -13 -11    0.16    0.03
  -2 -14   0   27.45    0.55
   2 -14   0   28.69    0.58
   2 -14   1   11.99    0.38
  -2 -14  -1   12.34    0.35
  -2 -14   1   13.15    0.39
   2 -14  -1   12.58    0.38
   2 -14  -1   12.21    0.32
  -2 -14  -2   16.22    0.39
  -2 -14   2   15.70    0.42
   2 -14  -2   15.38    0.41
   2 -14   2   14.99    0.42
   2 -14  -2   15.51    0.37
  -2 -14  -3    5.64    0.21
   2 -14   3    6.31    0.27
  -2 -14   3    6.34    0.27
   2 -14  -3    5.95    0.24
   2 -14  -3    5.95    0.24
   2 -14   4    3.72    0.20
   2 -14  -4    3.43    0.17
  -2 -14   4    3.86    0.21
   2 -14  -4    3.39    0.18
  -2 -14   5   15.00    0.39
   2 -14  -5   13.73    0.30
   2  14  -5   14.98    0.37
   2 -14   5   14.45    0.37
   2 -14  -5   14.51    0.36
  -2 -14   6    7.84    0.26
   2  14  -6    7.25    0.25
   2 -14   6    7.25    0.24
   2 -14  -6    7.00    0.25
  -2 -14   7    6.95    0.22
   2  14  -7    6.63    0.22
   2 -14   7    6.31    0.19
   2 -14  -7    6.29    0.22
   2  14  -8    3.39    0.14
  -2 -14   8    3.27    0.13
   2 -14  -8    3.10    0.14
   2 -14  -9    0.21    0.04
  -2 -15   0    2.77    0.14
   2 -15   0    2.68    0.15
   2 -15   1   -0.02    0.04
   2 -15  -1   -0.03    0.04
  -2 -15  -1   -0.01    0.03
  -2 -15   1   -0.04    0.04
  -2 -15   2    0.98    0.09
   2 -15   2    0.87    0.09
  -2 -15  -2    0.84    0.07
   2 -15  -2    0.98    0.09
  -2 -15   3    0.95    0.09
   2 -15   3    0.87    0.08
   2 -15  -3    0.96    0.08
  -2 -15   4    1.27    0.10
   2 -15   4    1.29    0.10
   2 -15  -4    1.17    0.08
  -2 -15   5    0.00    0.03
   2 -15   5    0.04    0.03
   2 -15  -5    0.04    0.03
  -2 -15   6    0.18    0.03
   3   0   0   -0.03    0.06
   3   0  -1    0.04    0.02
   3   0   1    0.02    0.06
   3   0  -1   -0.02    0.07
  -3   0  -1    0.03    0.04
  -3   0  -2    0.34    0.08
   3   0  -2    0.30    0.06
   3   0   2    0.26    0.09
   3   0  -2    0.15    0.08
   3   0  -3   -0.01    0.04
  -3   0  -3    0.01    0.06
   3   0   3   -0.09    0.08
   3   0  -4    6.72    0.34
  -3   0  -4    6.68    0.36
   3   0  -5   -0.01    0.05
  -3   0  -5    0.01    0.07
   3   0  -6    0.09    0.08
  -3   0  -6    0.08    0.10
   3   0  -7   -0.02    0.10
  -3   0  -7    0.04    0.09
   3   0  -8   19.54    0.87
  -3   0  -8   21.66    0.91
   3   0  -9    0.00    0.09
  -3   0  -9    0.19    0.13
   3   0 -10    1.83    0.34
  -3   0 -10    2.32    0.35
  -3   0 -11    0.15    0.09
   3   0 -11   -0.06    0.09
  -3   0 -11    0.26    0.11
   3   0 -11   -0.05    0.06
  -3   0 -12   12.54    0.88
   3   0 -12   11.66    0.87
   3   0 -12   13.38    0.47
  -3   0  12   12.88    0.44
   3   0  12   12.35    0.43
   3   0  12   13.01    0.42
  -3   0 -12   13.12    0.90
  -3   0 -13    0.04    0.12
   3   0 -13   -0.11    0.20
  -3   0 -13    0.09    0.12
  -3   0  13    0.09    0.06
   3   0  13    0.17    0.08
   3   0 -13    0.00    0.07
   3   0 -14    6.48    0.35
  -3   0  14    6.29    0.32
   3   0  14    6.60    0.32
  -3   0  15    0.03    0.06
   3   0  15   -0.02    0.06
   3   0 -15    0.07    0.08
   3   0  16   12.97    0.41
  -3   0  16   13.35    0.44
   3   0 -16   13.55    0.47
  -3   0 -17    0.00    0.05
  -3   0  17   -0.01    0.05
  -3   0 -18    1.33    0.12
   3   0  18    1.14    0.09
  -3   0  18    1.29    0.11
  -3   0 -19    0.00    0.03
   3  -1   0    0.01    0.02
   3   1   0    0.03    0.05
   3   1  -1    0.07    0.01
  -3  -1  -1    0.16    0.04
   3  -1  -1    0.06    0.03
   3   1   1    0.12    0.06
   3  -1   1    0.01    0.07
   3   1  -1    0.11    0.06
   3  -1  -2   56.27    0.99
  -3  -1  -2   54.55    0.55
   3  -1  -2   54.10    0.79
  -3  -1  -2   54.86    0.72
   3   1   2   53.23    0.87
   3  -1   2   53.54    0.98
  -3   1  -2   55.53    0.90
   3  -1  -3    7.36    0.38
  -3  -1  -3    7.21    0.31
   3   1   3    6.87    0.34
  -3   1  -3    7.12    0.36
   3  -1   3    7.02    0.39
  -3  -1  -3    7.31    0.27
   3  -1  -3    7.37    0.33
  -3  -1  -4    2.95    0.23
  -3   1  -4    2.85    0.25
   3  -1  -4    3.19    0.25
  -3   1  -5    0.51    0.14
   3  -1  -5    0.40    0.12
  -3  -1  -5    0.33    0.10
   3   1  -5    0.33    0.11
  -3   1  -6    2.21    0.26
   3   1  -6    2.48    0.28
  -3  -1  -6    2.05    0.25
   3  -1  -6    2.66    0.28
  -3   1  -7   11.67    0.63
   3   1  -7   10.84    0.63
  -3  -1  -7   12.47    0.63
   3  -1  -7   10.58    0.60
  -3  -1  -7   11.61    0.58
  -3   1  -8   18.01    0.85
  -3  -1  -8   18.39    0.83
   3   1  -8   18.20    0.87
   3  -1  -8   16.28    0.81
  -3  -1  -8   19.72    0.83
   3   1  -9    8.43    0.65
  -3   1  -9   10.04    0.68
  -3  -1  -9    9.79    0.65
  -3  -1  -9    9.60    0.64
   3  -1  -9    8.70    0.64
   3   1 -10    0.53    0.19
  -3  -1 -10    0.63    0.19
   3  -1 -10    0.57    0.20
  -3   1 -10    0.69    0.22
  -3  -1 -10    0.53    0.17
   3   1 -10    0.44    0.23
  -3  -1  11    0.34    0.08
   3   1 -11    0.26    0.15
  -3  -1 -11    0.08    0.11
   3  -1 -11    0.33    0.17
  -3   1 -11    0.27    0.18
  -3  -1 -11    0.33    0.16
   3  -1  11    0.38    0.08
   3   1 -11    0.23    0.08
   3  -1 -11    0.24    0.07
   3   1 -12    3.25    0.46
   3  -1 -12    2.55    0.43
  -3  -1 -12    2.65    0.40
   3   1 -12    3.17    0.24
   3  -1 -12    3.24    0.24
  -3  -1  12    3.33    0.23
   3  -1  12    3.27    0.23
   3   1  12    3.12    0.22
   3  -1  12    3.02    0.21
   3   1  12    3.23    0.20
  -3   1 -12    3.08    0.45
  -3  -1 -12    2.99    0.42
  -3  -1  13    0.85    0.13
   3  -1  13    0.59    0.10
  -3   1  13    0.76    0.12
   3   1  13    0.65    0.11
   3  -1 -13    0.67    0.12
   3   1 -13    0.72    0.13
   3   1  13    0.63    0.10
  -3  -1 -13    0.60    0.23
  -3   1 -13    0.17    0.08
   3   1 -13    0.41    0.21
   3  -1 -13    1.11    0.29
  -3   1 -13    0.35    0.19
  -3  -1 -13    0.66    0.27
  -3   1  14   -0.04    0.07
   3  -1  14   -0.01    0.05
   3   1  14   -0.09    0.06
  -3  -1  14   -0.12    0.07
   3  -1 -14    0.04    0.06
   3   1 -14    0.00    0.07
  -3   1  15    3.08    0.23
   3   1  15    3.02    0.21
  -3  -1  15    2.97    0.22
   3  -1  15    3.19    0.22
   3   1 -15    3.08    0.24
   3  -1 -15    3.11    0.24
  -3   1  16    0.32    0.08
   3   1  16    0.29    0.07
  -3  -1  16    0.35    0.08
  -3   1 -16    0.43    0.10
   3  -1 -16    0.52    0.11
  -3   1 -17    3.16    0.21
  -3  -1 -17    3.04    0.20
  -3  -1  17    3.61    0.21
  -3   1  17    3.40    0.21
  -3   1 -18    0.07    0.05
  -3  -1 -18    0.06    0.04
  -3   1  18    0.12    0.06
  -3  -1  18    0.13    0.05
   3  -1  18    0.03    0.03
   3   1  18    0.06    0.02
  -3   1 -19    0.44    0.06
  -3  -1 -19    0.41    0.05
  -3   1  19    0.52    0.06
   3  -2   0    0.05    0.04
   3  -2   0    0.08    0.08
   3   2   0   -0.01    0.04
   3  -2   1    8.96    0.41
   3  -2  -1    7.88    0.32
  -3  -2  -1    8.22    0.20
   3   2   1    7.56    0.29
   3  -2  -1    7.95    0.39
   3   2  -1    8.69    0.33
  -3   2  -2  138.25    1.59
   3  -2   2  142.38    1.69
  -3  -2  -2  137.42    0.96
   3   2   2  135.99    1.30
  -3  -2  -2  134.60    1.01
   3  -2  -2  141.47    1.45
   3  -2  -2  137.10    1.62
   3   2   3    0.05    0.05
   3  -2   3    0.08    0.08
   3  -2  -3    0.18    0.09
  -3   2  -3    0.02    0.07
   3  -2  -3    0.06    0.06
  -3  -2  -3    0.06    0.05
  -3  -2  -3    0.00    0.04
   3   2  -4    4.59    0.28
  -3  -2  -4    4.69    0.27
   3   2   4    4.41    0.28
   3  -2   4    3.81    0.33
  -3   2  -4    4.38    0.33
  -3  -2  -4    3.96    0.25
   3  -2  -4    4.93    0.33
   3   2  -5    3.88    0.30
  -3   2  -5    3.72    0.33
  -3  -2  -5    4.32    0.30
  -3  -2  -5    4.14    0.29
   3  -2  -5    3.86    0.32
  -3  -2  -6    0.15    0.07
  -3   2  -6    0.35    0.16
   3  -2  -6    0.28    0.13
  -3  -2  -6    0.19    0.12
   3   2  -6    0.33    0.12
  -3   2  -7   13.36    0.71
   3   2  -7   13.80    0.69
  -3  -2  -7   13.03    0.63
  -3  -2  -7   14.03    0.65
   3  -2  -7   14.29    0.73
  -3  -2  -8   77.30    1.66
  -3   2  -8   76.51    1.80
   3   2  -8   78.86    1.79
  -3  -2  -8   81.37    1.69
   3  -2  -8   76.35    1.80
   3   2  -9   33.70    1.26
  -3  -2  -9   32.30    1.16
  -3   2  -9   34.90    1.31
  -3  -2  -9   33.46    1.18
   3  -2  -9   34.65    1.30
   3   2 -10   14.13    0.87
  -3  -2 -10   13.34    0.80
  -3   2 -10   14.96    0.91
  -3  -2 -10   14.77    0.85
   3  -2 -10   13.85    0.88
  -3  -2 -11    4.92    0.54
  -3  -2  11    6.21    0.30
   3  -2  11    5.46    0.29
   3   2 -11    5.99    0.32
   3  -2 -11    6.29    0.31
   3  -2  11    5.73    0.28
  -3   2 -11    5.05    0.56
   3   2 -11    4.55    0.53
  -3  -2 -11    5.85    0.57
  -3  -2 -12   10.63    0.82
   3  -2 -12    9.63    0.81
   3   2 -12    9.60    0.79
   3   2  12   10.50    0.38
   3  -2  12   10.88    0.42
  -3  -2  12   10.57    0.40
   3   2 -12   11.36    0.45
   3  -2 -12   10.82    0.43
   3   2  12   10.45    0.36
  -3  -2 -12    8.69    0.73
  -3   2 -12   11.04    0.87
   3  -2 -13   16.31    0.53
   3   2 -13   15.78    0.54
  -3  -2 -13   15.54    1.01
   3   2  13   17.13    0.50
   3  -2  13   16.49    0.51
  -3  -2  13   15.82    0.50
  -3  -2 -13   15.43    1.01
  -3   2  14    7.41    0.35
   3  -2  14    7.70    0.35
  -3  -2  14    7.54    0.35
   3   2  14    8.31    0.34
   3   2 -14    7.32    0.37
   3  -2 -14    7.82    0.37
  -3   2  15    7.85    0.36
  -3  -2  15    7.74    0.35
   3   2  15    8.10    0.33
  -3   2 -15    7.66    0.37
   3  -2 -15    8.54    0.38
  -3   2  16   20.44    0.54
  -3  -2  16   20.80    0.53
   3   2  16   20.55    0.48
  -3   2 -16   21.22    0.57
   3  -2 -16   22.15    0.57
  -3  -2  17   12.59    0.38
   3   2  17   11.96    0.32
   3  -2  17   12.69    0.37
  -3   2  17   12.53    0.39
  -3   2 -17   13.03    0.41
  -3  -2 -17   12.56    0.39
   3  -2 -17   12.63    0.39
  -3   2  18    3.86    0.19
   3  -2  18    3.23    0.16
  -3   2 -18    3.41    0.19
  -3  -2 -18    3.40    0.17
  -3  -2  19    5.75    0.18
  -3   2  19    5.98    0.19
  -3   2 -19    5.50    0.19
   3  -3   0    0.01    0.05
   3  -3   0    0.02    0.06
   3   3   1   23.97    0.45
   3  -3  -1   26.68    0.73
  -3  -3  -1   24.79    0.49
   3  -3   1   25.29    0.66
   3  -3  -1   23.90    0.66
   3  -3   1   25.66    0.73
   3   3   2   23.27    0.46
   3  -3  -2   22.98    0.69
   3  -3  -2   23.15    0.67
  -3  -3  -2   23.64    0.52
  -3   3  -2   24.11    0.73
   3  -3   2   24.09    0.74
   3  -3  -3    8.62    0.43
   3  -3   3    9.03    0.48
   3   3   3    8.72    0.32
  -3   3  -3    9.30    0.48
   3   3  -3    9.18    0.32
  -3  -3  -3    8.93    0.36
   3  -3  -3    8.75    0.44
   3   3   4  167.47    1.56
  -3   3  -4  167.03    2.12
   3   3  -4  167.79    1.68
  -3  -3  -4  162.81    1.50
   3  -3   4  165.11    2.18
  -3  -3  -4  166.41    1.74
   3  -3  -4  164.39    2.07
   3   3  -5    3.89    0.30
  -3   3  -5    3.16    0.34
   3   3   5    3.10    0.25
  -3  -3  -5    3.15    0.25
  -3  -3  -5    2.76    0.25
   3  -3  -5    2.81    0.30
  -3  -3  -6   89.28    1.46
   3   3  -6   91.43    1.60
  -3   3  -6   89.18    1.77
  -3  -3  -6   89.18    1.55
   3  -3  -6   90.37    1.79
  -3   3  -7    7.20    0.55
   3   3  -7    7.06    0.49
  -3  -3  -7    8.23    0.49
  -3  -3  -7    7.68    0.50
   3  -3  -7    7.54    0.56
  -3   3  -8   22.02    1.01
   3   3  -8   22.01    0.94
  -3  -3  -8   23.41    0.91
  -3  -3  -8   23.77    0.94
   3  -3  -8   21.73    1.00
  -3  -3  -9   13.97    0.76
  -3   3  -9   12.66    0.81
   3   3  -9   12.91    0.78
  -3  -3  -9   14.07    0.78
   3  -3  -9   13.15    0.84
  -3   3 -10    1.47    0.30
  -3  -3 -10    1.25    0.25
   3   3 -10    1.29    0.28
  -3  -3 -10    1.76    0.30
   3  -3 -10    1.60    0.31
   3   3 -11   11.72    0.45
   3  -3 -11   12.55    0.44
   3   3 -11   11.26    0.42
   3  -3  11   11.81    0.43
  -3  -3  11   11.83    0.42
   3   3 -11   10.19    0.78
  -3  -3 -11   11.44    0.79
  -3   3 -11   11.66    0.87
  -3  -3 -11   11.38    0.81
   3  -3 -11   12.24    0.90
   3  -3  12    0.75    0.12
  -3  -3  12    0.90    0.12
   3   3 -12    0.77    0.12
   3  -3 -12    0.57    0.17
  -3   3 -12    1.17    0.31
  -3  -3 -12    0.82    0.25
   3   3 -12    1.06    0.31
   3  -3 -12    0.78    0.12
   3   3 -12    0.77    0.13
   3  -3 -13   -0.03    0.07
   3   3  13    0.06    0.04
  -3  -3  13    0.00    0.05
   3   3 -13    0.02    0.06
  -3   3 -13   -0.11    0.10
  -3  -3  14   15.59    0.49
   3   3  14   15.77    0.46
  -3   3 -14   15.64    0.53
   3   3 -14   16.29    0.50
   3  -3 -14   16.02    0.52
   3  -3 -15    0.31    0.09
  -3  -3  15    0.41    0.10
   3  -3  15    0.29    0.09
  -3   3  15    0.49    0.11
   3   3  15    0.35    0.08
   3   3 -15    0.33    0.08
  -3   3 -15    0.42    0.10
   3  -3  16    7.14    0.30
  -3   3  16    7.80    0.33
  -3  -3  16    6.83    0.30
   3   3  16    6.99    0.27
  -3   3 -16    7.53    0.34
   3  -3 -16    7.64    0.33
   3  -3  17    1.76    0.14
  -3   3  17    1.95    0.16
  -3   3 -17    1.73    0.15
   3  -3 -17    1.84    0.15
  -3  -3  18    0.89    0.09
  -3   3  18    1.06    0.10
   3  -3  18    0.77    0.08
  -3  -3 -18    0.86    0.08
  -3   3 -18    0.80    0.09
  -3   3  19    4.30    0.15
  -3  -3  19    4.18    0.14
  -3   3 -19    4.54    0.16
   3  -4   0    0.05    0.07
  -3  -4   0    0.02    0.04
   3  -4   0    0.05    0.08
   3  -4  -1   40.71    0.95
  -3  -4  -1   40.18    0.76
   3  -4   1   40.69    0.96
   3  -4  -1   40.74    0.97
   3  -4   1   40.15    0.97
   3  -4  -2    3.84    0.30
   3  -4  -2    3.72    0.31
  -3  -4  -2    4.21    0.26
  -3   4  -2    3.67    0.32
   3  -4   2    3.61    0.31
   3  -4  -3  287.39    2.58
  -3   4  -3  273.20    2.80
   3   4  -3  282.44    1.75
   3  -4   3  271.36    2.75
   3  -4  -3  287.13    2.78
  -3  -4  -3  287.96    2.28
  -3   4  -4    3.88    0.36
   3   4  -4    4.16    0.27
   3  -4   4    4.41    0.39
  -3  -4  -4    3.37    0.27
   3  -4  -4    3.48    0.34
  -3   4  -5  351.51    3.53
   3   4  -5  361.57    2.89
   3  -4   5  358.02    3.60
  -3  -4  -5  356.19    3.03
   3  -4  -5  349.70    3.49
   3   4  -6   84.97    1.56
  -3   4  -6   79.10    1.76
  -3  -4  -6   82.34    1.59
   3  -4  -6   79.87    1.79
   3   4  -7   70.86    1.57
  -3   4  -7   72.46    1.80
  -3  -4  -7   72.00    1.61
   3  -4  -7   70.11    1.80
  -3   4  -8   25.80    1.14
   3   4  -8   26.96    1.05
  -3  -4  -8   27.35    1.06
   3  -4  -8   28.32    1.22
   3   4  -9    7.75    0.62
  -3   4  -9    9.25    0.72
  -3  -4  -9    8.67    0.64
   3  -4  -9    7.89    0.68
   3  -4 -10   15.65    0.48
  -3  -4  10   14.69    0.45
   3   4 -10   14.74    0.48
   3   4 -10   13.74    0.86
  -3   4 -10   13.78    0.92
  -3  -4 -10   14.77    0.89
   3  -4 -10   13.81    0.94
   3  -4 -11   59.92    0.98
  -3  -4  11   56.75    0.93
  -3   4 -11   59.35    0.99
   3   4 -11   58.46    1.00
   3   4 -11   59.00    1.87
  -3   4 -11   59.98    2.01
  -3  -4 -11   54.12    1.81
   3  -4 -11   57.68    2.02
   3  -4 -12   14.26    0.48
  -3  -4  12   12.79    0.45
  -3   4 -12   13.49    0.48
   3   4 -12   13.16    0.48
  -3   4 -12   13.30    0.99
  -3  -4 -12   13.86    0.96
   3  -4 -12   13.56    1.01
  -3  -4  13   21.95    0.59
   3  -4  13   22.07    0.61
  -3   4 -13   21.75    0.63
   3   4 -13   22.84    0.63
   3  -4 -13   21.40    0.60
   3  -4  14   66.16    1.03
  -3  -4  14   66.56    1.00
  -3   4 -14   66.21    1.08
   3   4 -14   67.18    1.03
   3  -4 -14   67.48    1.06
   3  -4  15   36.84    0.74
  -3   4 -15   37.35    0.78
   3   4 -15   37.49    0.72
   3  -4 -15   37.54    0.75
   3  -4  16   17.17    0.46
  -3   4  16   18.10    0.49
  -3   4 -16   17.79    0.50
   3   4 -16   17.61    0.45
   3  -4 -16   18.39    0.48
  -3   4  17    4.54    0.22
  -3  -4  17    4.72    0.21
   3  -4  17    4.44    0.21
  -3   4 -17    4.81    0.24
   3  -4 -17    4.50    0.21
  -3   4 -18   11.29    0.31
  -3  -4  18   11.26    0.27
   3  -4  18   10.57    0.26
  -3   4  18   11.79    0.30
   3  -5   0    0.09    0.10
  -3  -5   0    0.02    0.05
   3  -5   0    0.03    0.07
  -3  -5  -1    0.88    0.14
   3  -5   1    0.47    0.14
   3  -5  -1    0.45    0.15
   3  -5   1    0.30    0.11
   3  -5  -1    0.89    0.16
   3  -5  -2   -0.04    0.10
  -3  -5  -2    0.13    0.07
   3  -5   2   -0.09    0.09
  -3   5  -2    0.05    0.10
   3  -5  -2    0.06    0.08
   3  -5  -3    0.08    0.09
  -3  -5  -3    0.26    0.10
   3  -5   3    0.18    0.10
  -3   5  -3    0.13    0.10
   3  -5  -3    0.45    0.13
   3  -5  -4    8.46    0.56
  -3  -5  -4    8.10    0.46
  -3   5  -4    8.31    0.56
   3  -5   4    9.14    0.56
   3  -5  -5  123.86    2.22
  -3  -5  -5  126.03    1.92
  -3   5  -5  125.96    2.25
   3  -5   5  124.70    2.20
  -3  -5  -6    0.17    0.10
   3  -5  -6    0.09    0.10
  -3   5  -6   -0.05    0.12
   3  -5   6    0.05    0.13
  -3  -5  -7    0.37    0.13
   3  -5  -7    0.43    0.19
  -3   5  -7    0.38    0.19
   3  -5   7    0.68    0.20
  -3  -5  -8    1.22    0.25
   3  -5  -8    1.16    0.29
  -3   5  -8    1.47    0.30
   3  -5   8    1.37    0.28
   3  -5  -9    0.17    0.07
   3  -5   9    0.09    0.12
  -3  -5  -9    0.16    0.11
   3  -5  -9    0.13    0.12
  -3   5  -9   -0.13    0.11
   3  -5 -10    0.02    0.05
   3  -5 -10   -0.01    0.06
   3  -5  10    0.07    0.05
   3   5 -10    0.07    0.06
  -3   5 -10    0.09    0.05
   3  -5  10   -0.02    0.18
  -3  -5 -10    0.15    0.12
   3  -5 -10   -0.22    0.19
  -3   5 -10   -0.02    0.12
   3  -5 -11    1.16    0.15
   3   5 -11    1.08    0.15
  -3   5 -11    1.01    0.14
   3  -5  11    1.12    0.15
   3  -5  11    1.28    0.32
  -3  -5 -11    1.50    0.31
   3  -5 -11    1.46    0.36
  -3   5 -11    1.41    0.35
   3  -5 -12    0.08    0.07
   3  -5  12    0.16    0.08
   3   5 -12    0.14    0.08
  -3   5 -12    0.17    0.08
   3  -5  13    3.12    0.24
   3  -5 -13    3.65    0.25
  -3   5 -13    3.72    0.26
   3   5 -13    3.55    0.26
   3  -5  14    3.40    0.24
   3  -5 -14    3.34    0.23
  -3   5 -14    3.19    0.24
   3   5 -14    3.32    0.24
  -3  -5  15   23.16    0.55
   3  -5  15   23.08    0.57
  -3   5 -15   24.04    0.60
   3   5 -15   22.94    0.56
   3  -5 -15   23.28    0.56
   3  -5  16    0.28    0.07
  -3  -5  16    0.20    0.06
  -3   5  16    0.14    0.07
  -3   5 -16    0.18    0.08
   3   5 -16    0.10    0.04
   3  -5 -16    0.29    0.07
  -3   5  17    0.25    0.07
   3  -5  17    0.28    0.06
  -3  -5  17    0.25    0.06
  -3   5 -17    0.32    0.07
   3   5 -17    0.06    0.03
   3  -5 -17    0.25    0.05
  -3   5 -18    0.03    0.03
   3  -5  18    0.00    0.02
  -3  -5  18    0.02    0.02
  -3   5  18    0.03    0.03
   3  -6   0   -0.02    0.08
   3  -6   0    0.03    0.06
   3  -6   1   93.44    1.63
   3  -6  -1   96.46    1.57
   3  -6  -1   95.97    1.88
  -3  -6  -1   99.85    1.60
   3  -6   1   96.55    1.88
  -3   6  -1   92.58    1.81
   3  -6  -2   11.62    0.55
   3  -6   2   10.27    0.56
  -3   6  -2   10.63    0.63
  -3  -6  -2   11.80    0.56
   3  -6  -2   10.49    0.63
  -3   6  -3   36.78    1.20
   3  -6   3   37.96    1.12
   3  -6  -3   36.68    1.21
  -3  -6  -3   37.16    1.03
   3  -6   4    0.43    0.14
  -3  -6  -4    0.43    0.14
  -3   6  -4    0.20    0.14
   3  -6  -4    0.17    0.13
  -3   6  -5   41.87    1.38
   3  -6   5   42.81    1.33
   3  -6  -5   41.41    1.40
  -3  -6  -5   44.56    1.25
   3  -6   6    1.36    0.27
  -3   6  -6    1.50    0.30
  -3  -6  -6    2.20    0.29
   3  -6  -6    1.38    0.30
   3  -6   7    4.75    0.51
  -3   6  -7    5.19    0.54
   3  -6  -7    4.95    0.54
  -3  -6  -7    4.90    0.47
   3   6   8    5.30    0.33
   3   6  -8    4.32    0.26
  -3   6  -8    4.85    0.55
   3  -6   8    4.39    0.51
   3  -6  -8    4.48    0.54
  -3  -6  -8    4.11    0.46
   3  -6   8    4.94    0.27
  -3   6  -9   24.36    0.61
   3   6  -9   24.58    0.65
  -3  -6   9   23.69    0.58
   3  -6   9   24.16    0.62
  -3   6  -9   24.99    1.27
   3  -6   9   23.70    1.24
   3  -6  -9   22.50    1.23
  -3  -6  -9   23.48    1.13
   3  -6 -10   32.78    0.67
   3  -6 -10   34.61    0.74
  -3  -6  10   33.01    0.70
   3  -6  10   31.00    0.73
  -3   6 -10   32.19    0.73
   3   6 -10   32.59    0.77
  -3   6 -10   33.67    1.53
   3  -6  10   34.22    1.54
   3  -6 -10   33.69    1.55
  -3  -6  11   19.61    0.55
   3  -6  11   19.83    0.59
   3  -6 -11   20.86    0.58
   3  -6 -11   19.63    0.52
  -3   6 -11   19.84    0.58
   3   6 -11   21.01    0.63
  -3  -6  12    2.80    0.21
   3  -6  12    2.57    0.22
   3  -6 -12    2.69    0.21
  -3   6 -12    2.87    0.23
   3   6 -12    2.89    0.24
  -3  -6  13   23.68    0.59
   3  -6  13   23.98    0.64
   3  -6 -13   23.66    0.61
  -3   6 -13   22.78    0.62
   3   6 -13   23.73    0.65
  -3  -6  14    6.08    0.29
   3  -6  14    5.69    0.30
   3  -6 -14    6.26    0.30
   3   6 -14    6.09    0.32
  -3   6 -14    6.11    0.32
   3  -6  15    1.92    0.16
  -3  -6  15    2.02    0.16
   3   6 -15    1.61    0.15
  -3   6 -15    1.74    0.16
   3  -6 -15    1.81    0.15
   3  -6 -16    0.16    0.05
   3  -6  16    0.10    0.05
  -3  -6  16    0.08    0.04
  -3   6  16    0.10    0.06
  -3   6 -16    0.11    0.06
   3   6 -16    0.09    0.04
  -3   6  17    3.12    0.16
   3  -6  17    2.84    0.15
  -3  -6  17    2.79    0.13
  -3   6 -17    3.12    0.17
   3  -6 -17    2.81    0.13
  -3   6 -18   18.49    0.31
  -3   6  18   18.76    0.30
   3  -7   0   -0.01    0.10
   3  -7   0    0.03    0.06
   3  -7   1    0.66    0.20
   3  -7  -1    1.18    0.25
  -3  -7  -1    1.45    0.22
   3  -7   1    1.00    0.19
  -3   7  -1    0.92    0.21
   3  -7  -1    1.40    0.20
   3  -7   2   11.32    0.61
  -3   7  -2    9.91    0.66
   3  -7  -2    9.96    0.68
  -3  -7  -2   10.88    0.60
   3  -7   3    2.16    0.29
  -3   7  -3    2.02    0.32
  -3  -7  -3    2.77    0.32
   3  -7  -3    2.48    0.36
  -3   7  -4    6.31    0.55
   3  -7   4    6.61    0.52
   3  -7  -4    5.69    0.55
  -3  -7  -4    6.60    0.50
   3  -7   5   16.10    0.85
  -3   7  -5   15.82    0.90
   3  -7  -5   16.29    0.94
  -3  -7  -5   16.04    0.81
   3  -7   6    5.96    0.54
  -3   7  -6    5.38    0.55
  -3  -7  -6    5.46    0.50
   3  -7  -6    5.13    0.55
   3   7   7    2.26    0.23
   3   7  -7    2.44    0.21
   3  -7   7    2.50    0.20
   3  -7   7    2.10    0.34
  -3   7  -7    2.44    0.38
  -3  -7  -7    2.31    0.35
   3  -7  -7    2.12    0.37
   3   7   8    4.76    0.34
   3   7  -8    4.52    0.28
  -3   7  -8    4.33    0.26
  -3   7  -8    4.85    0.57
   3  -7   8    4.89    0.54
   3  -7  -8    4.07    0.54
  -3  -7  -8    4.25    0.48
   3  -7   8    4.10    0.26
  -3  -7   8    4.49    0.25
   3   7  -9    4.69    0.30
  -3   7  -9    4.38    0.27
   3  -7   9    4.47    0.28
  -3  -7   9    4.58    0.26
  -3   7  -9    5.48    0.62
   3  -7   9    4.23    0.53
   3  -7  -9    4.84    0.60
   3  -7  10    0.06    0.07
  -3  -7  10    0.13    0.06
  -3   7 -10    0.14    0.08
   3   7 -10    0.01    0.07
   3  -7 -10    0.10    0.07
   3  -7  11    0.09    0.07
  -3  -7  11   -0.03    0.05
  -3   7 -11   -0.02    0.06
   3   7 -11    0.00    0.07
   3  -7 -11    0.05    0.07
   3  -7 -11    0.05    0.06
   3  -7  12    0.15    0.08
  -3  -7  12    0.09    0.06
   3   7 -12    0.14    0.07
  -3   7 -12    0.16    0.08
   3  -7 -12    0.19    0.09
   3  -7 -12    0.15    0.06
   3  -7 -13    0.14    0.07
  -3   7 -13    0.01    0.07
   3   7 -13   -0.02    0.07
   3  -7  13   -0.04    0.07
  -3  -7  13    0.10    0.06
   3  -7 -14    0.80    0.11
   3  -7  14    0.47    0.09
  -3  -7  14    0.73    0.10
  -3   7 -14    0.68    0.11
   3   7 -14    0.69    0.11
   3  -7  15    7.16    0.29
  -3  -7  15    6.93    0.26
   3   7 -15    7.08    0.29
  -3   7 -15    7.32    0.30
   3  -7 -15    7.09    0.27
   3  -7  16    0.69    0.09
  -3  -7  16    0.62    0.07
  -3   7  16    0.59    0.08
  -3   7 -16    0.70    0.09
   3   7 -16    0.58    0.08
   3  -7 -16    0.57    0.07
  -3   7 -17    0.01    0.03
  -3   7  17    0.03    0.03
   3  -7  17    0.02    0.02
   3  -8   0    0.03    0.13
  -3   8   0   -0.07    0.12
   3  -8  -1   53.16    1.66
  -3   8  -1   47.64    1.51
   3  -8  -2   20.90    1.06
  -3  -8  -2   21.99    0.94
  -3   8  -2   21.04    1.02
   3  -8  -3   16.59    0.96
  -3  -8  -3   17.90    0.86
  -3   8  -3   16.61    0.92
   3   8  -4   15.53    0.49
  -3   8  -4   16.30    0.94
  -3  -8  -4   15.66    0.83
   3  -8  -4   14.80    0.92
   3  -8   5   36.17    0.71
   3  -8  -5   36.45    0.69
   3   8   5   36.86    0.87
   3   8  -5   36.25    0.76
   3  -8   5   37.32    0.75
  -3   8  -5   36.35    1.44
   3  -8  -5   35.19    1.47
  -3  -8  -5   36.49    1.31
   3   8   6    2.37    0.24
   3   8  -6    2.41    0.21
   3  -8   6    2.39    0.20
   3  -8   6    2.52    0.19
   3  -8  -6    2.55    0.18
   3  -8  -6    2.37    0.41
  -3   8  -6    2.39    0.41
   3  -8   7    0.79    0.13
   3   8  -7    0.85    0.14
  -3   8  -7    0.90    0.12
   3   8   7    0.77    0.15
   3  -8  -7    1.33    0.33
  -3   8  -7    0.71    0.24
   3   8  -8    3.43    0.26
  -3   8  -8    3.30    0.23
  -3   8  -8    3.54    0.50
   3  -8   8    3.60    0.26
  -3  -8   8    3.86    0.24
   3  -8  -8    3.30    0.48
   3  -8   9   50.40    0.95
  -3  -8   9   50.92    0.86
   3   8  -9   50.87    0.98
  -3   8  -9   50.38    0.89
   3  -8  10    0.49    0.12
  -3  -8  10    0.55    0.11
  -3   8 -10    0.63    0.11
   3   8 -10    0.45    0.12
   3  -8 -10    0.64    0.11
   3  -8  11   -0.04    0.07
  -3  -8  11    0.01    0.05
  -3   8 -11    0.11    0.07
   3   8 -11    0.04    0.09
   3  -8 -11    0.19    0.07
   3  -8 -11    0.13    0.07
   3   8 -12   16.31    0.54
  -3   8 -12   16.47    0.50
   3  -8 -12   16.80    0.49
   3  -8 -12   16.48    0.45
   3  -8  12   16.79    0.53
  -3  -8  12   16.58    0.47
   3   8 -13   25.20    0.63
  -3   8 -13   24.26    0.58
   3  -8 -13   24.75    0.55
   3  -8 -13   24.07    0.48
   3  -8  13   25.28    0.61
  -3  -8  13   25.85    0.56
   3   8 -14    1.41    0.15
  -3   8 -14    1.27    0.13
   3  -8 -14    1.31    0.12
   3  -8  14    1.46    0.15
  -3  -8  14    1.39    0.12
   3   8 -15    2.10    0.15
  -3   8 -15    2.19    0.15
   3  -8 -15    1.99    0.13
   3  -8  15    2.06    0.15
  -3  -8  15    2.03    0.13
  -3   8  16    2.74    0.14
   3  -8  16    2.44    0.13
  -3   8 -16    2.62    0.14
   3   8 -16    2.44    0.13
   3   9   0   -0.01    0.05
   3   9   0    0.06    0.05
  -3   9   0    0.06    0.13
   3  -9   0    0.00    0.06
   3  -9  -1    0.03    0.05
   3  -9   1    0.04    0.07
   3   9   1    0.03    0.06
   3   9  -1    0.01    0.05
   3   9   1   -0.01    0.06
   3   9  -1    0.12    0.06
  -3   9  -1   -0.05    0.08
  -3   9   1    0.15    0.10
   3  -9  -1    0.23    0.15
   3  -9  -2    0.52    0.11
   3  -9   2    0.59    0.11
   3   9   2    0.59    0.10
   3   9  -2    0.68    0.11
   3  -9  -2    0.32    0.15
   3   9   2    0.72    0.12
   3   9  -3   10.21    0.41
   3  -9   3   10.07    0.41
   3  -9  -3   11.02    0.40
  -3   9  -3    9.91    0.75
   3   9   3   10.01    0.44
   3  -9  -3    9.53    0.78
   3   9   4    1.63    0.20
   3   9  -4    1.12    0.15
   3  -9   4    1.14    0.14
   3  -9  -4    1.19    0.13
  -3   9  -4    0.70    0.23
   3  -9  -4    1.16    0.30
   3  -9   5    8.58    0.37
   3  -9  -5    8.32    0.35
   3   9  -5    9.20    0.40
   3   9   5    8.71    0.45
   3  -9   5    9.15    0.39
  -3   9  -5    8.66    0.74
   3  -9  -5    9.12    0.79
   3  -9   6    4.03    0.25
   3  -9  -6    4.07    0.24
   3   9   6    4.23    0.32
   3   9  -6    3.81    0.26
   3  -9   6    4.03    0.27
  -3   9  -6    4.42    0.54
   3  -9  -6    4.25    0.56
   3  -9   7    1.36    0.16
   3   9  -7    1.31    0.17
   3  -9   7    1.25    0.14
   3   9   7    1.48    0.21
   3  -9   8    0.14    0.08
  -3  -9   8    0.11    0.06
   3   9  -8    0.06    0.08
  -3   9  -8    0.16    0.07
   3  -9   9    0.20    0.09
  -3  -9   9    0.22    0.06
   3   9  -9    0.21    0.10
  -3   9  -9    0.33    0.09
   3  -9  10    0.00    0.07
  -3  -9  10   -0.01    0.04
   3   9 -10    0.01    0.08
  -3   9 -10    0.01    0.05
   3  -9 -10   -0.03    0.06
   3  -9 -10    0.11    0.07
   3  -9  11    1.27    0.16
  -3  -9  11    1.31    0.14
   3  -9 -11    1.29    0.14
   3  -9 -11    1.21    0.13
   3   9 -11    1.35    0.17
  -3   9 -11    1.24    0.14
   3  -9  12    0.76    0.12
  -3  -9  12    0.80    0.10
   3   9 -12    0.61    0.12
  -3   9 -12    0.68    0.11
   3  -9 -12    0.81    0.10
   3  -9 -12    0.55    0.09
   3  -9  13    6.01    0.28
  -3  -9  13    6.16    0.24
   3  -9 -13    5.68    0.22
   3  -9 -13    5.76    0.24
   3   9 -13    6.07    0.29
  -3   9 -13    5.92    0.26
   3  -9 -14    0.33    0.06
   3  -9  14    0.35    0.08
  -3  -9  14    0.42    0.06
   3   9 -14    0.40    0.08
  -3   9 -14    0.35    0.07
   3  -9  15    4.18    0.18
   3   9 -15    4.01    0.18
  -3   9 -15    4.24    0.17
  -3   9  16    0.82    0.06
   3  10   0    0.05    0.07
  -3  10   0    0.12    0.11
   3 -10   0   -0.04    0.06
   3  10   0    0.10    0.07
  -3  10   1   52.15    1.75
  -3  10  -1   52.54    1.75
   3 -10   1   55.98    0.97
   3  10   1   53.46    0.95
   3  10  -1   54.09    0.95
   3 -10  -1   56.73    0.97
   3  10   1   54.44    1.00
   3  10  -1   56.47    0.97
   3 -10  -2    7.54    0.35
   3 -10   2    7.11    0.35
   3  10  -2    7.24    0.36
  -3  10  -2    7.17    0.66
  -3  10   2    7.09    0.64
   3 -10  -2    7.56    0.73
   3  10  -2    7.51    0.35
   3  10   2    7.49    0.39
   3  10  -3   33.36    0.76
   3 -10   3   30.72    0.73
   3 -10  -3   33.63    0.73
  -3  10   3   32.16    1.37
  -3  10  -3   33.04    1.44
   3 -10  -3   35.21    1.57
   3  10  -3   33.27    0.74
   3  10   3   33.07    0.85
   3  10   4    7.04    0.41
   3  10  -4    7.33    0.35
  -3  10  -4    7.61    0.69
   3 -10   4    7.14    0.35
   3  10  -4    7.51    0.37
   3 -10  -4    7.14    0.33
   3  10  -5    0.16    0.08
   3  10   5    0.26    0.09
   3 -10   5    0.09    0.07
   3 -10  -5    0.24    0.07
   3  10   6    8.41    0.46
   3 -10   6    9.26    0.38
   3  10  -6    7.96    0.39
   3 -10  -6    9.10    0.36
   3 -10   7   53.77    0.99
   3 -10   7   57.19    0.88
   3  10  -7   54.58    1.00
   3 -10   8    5.47    0.31
   3  10  -8    5.14    0.31
  -3 -10   9    4.34    0.23
   3 -10   9    3.87    0.27
   3  10  -9    4.25    0.28
  -3  10  -9    4.42    0.25
   3 -10  10    0.20    0.09
  -3 -10  10    0.22    0.06
   3  10 -10    0.23    0.09
  -3  10 -10    0.11    0.05
   3 -10 -10    0.21    0.07
   3 -10 -10    0.30    0.08
  -3  10 -11   49.74    0.76
   3 -10 -11   50.96    0.78
   3 -10 -11   50.72    0.77
   3  10 -11   49.26    0.87
  -3 -10  11   50.52    0.72
   3 -10  11   50.07    0.86
  -3  10 -12    6.67    0.26
   3 -10  12    6.50    0.29
  -3 -10  12    6.39    0.23
   3 -10 -12    6.54    0.25
   3 -10 -12    6.62    0.25
   3  10 -12    6.13    0.29
   3 -10 -13    0.27    0.05
   3 -10 -13    0.28    0.06
   3  10 -13    0.25    0.07
  -3  10 -13    0.20    0.05
  -3  10 -14    0.90    0.08
   3  10 -14    1.03    0.10
  -3  10  15   24.13    0.33
   3  11   0    0.16    0.08
   3 -11   0    0.15    0.09
   3  11   0    0.08    0.06
   3 -11   1   14.55    0.51
   3  11  -1   15.18    0.52
   3 -11  -1   16.49    0.53
   3  11   1   15.36    0.51
   3  11   1   15.20    0.56
   3  11  -1   15.30    0.52
   3 -11  -2    5.26    0.30
   3  11  -2    4.53    0.29
   3 -11   2    4.69    0.29
   3  11   2    5.00    0.34
   3  11  -2    5.06    0.29
   3 -11   3   13.60    0.49
   3 -11  -3   13.88    0.47
  -3 -11  -3   15.03    0.44
   3  11  -3   14.46    0.51
   3  11   3   13.49    0.56
   3  11  -3   14.99    0.49
   3 -11   4    6.11    0.33
   3 -11  -4    6.33    0.31
   3  11  -4    5.82    0.33
   3  11   4    5.35    0.36
   3  11  -4    6.42    0.31
   3  11  -5    4.39    0.29
   3 -11   5    4.35    0.27
   3 -11  -5    4.76    0.26
   3  11   5    4.09    0.32
   3 -11   6    2.42    0.19
   3  11  -6    2.45    0.21
   3 -11  -6    2.48    0.18
   3 -11   7    7.66    0.32
   3  11  -7    7.46    0.36
   3 -11   8    1.23    0.12
   3  11  -8    1.44    0.17
   3 -11  -9    6.95    0.31
   3 -11  -9    7.27    0.30
   3  11  -9    6.59    0.32
   3  11 -10    0.19    0.08
   3 -11 -10    0.31    0.08
  -3 -11  10    0.20    0.05
   3 -11 -10    0.05    0.05
   3 -11 -11    3.04    0.17
   3 -11 -11    3.27    0.17
   3  11 -11    3.23    0.21
   3 -11 -12    0.54    0.07
   3  11 -12    0.66    0.09
   3 -11 -12    0.56    0.07
   3  11 -13    8.83    0.26
   3 -12   0   -0.02    0.04
   3  12   0    0.03    0.07
   3 -12   0   -0.03    0.08
  -3 -12   0   -0.05    0.06
   3  12   1    6.21    0.36
   3  12  -1    6.06    0.32
  -3 -12  -1    6.26    0.30
   3 -12   1    6.14    0.33
   3 -12  -1    6.33    0.33
   3  12  -1    5.95    0.32
   3  12   2    3.94    0.29
   3  12  -2    4.04    0.26
   3 -12   2    3.77    0.26
  -3 -12  -2    4.23    0.24
   3 -12  -2    3.85    0.25
   3  12   3    0.26    0.09
   3 -12   3    0.30    0.10
  -3 -12  -3    0.36    0.08
   3 -12  -3    0.32    0.08
   3  12  -3    0.41    0.10
   3  12   4    0.02    0.08
   3  12  -4    0.21    0.08
   3 -12   4    0.11    0.07
   3 -12  -4    0.17    0.07
   3 -12   5    3.79    0.24
   3  12  -5    3.75    0.25
   3 -12  -5    4.02    0.23
   3  12  -6    0.08    0.07
   3 -12   6    0.04    0.05
   3 -12  -6    0.07    0.05
   3  12  -7   10.98    0.41
   3 -12   7   10.81    0.35
  -3 -12   8    1.46    0.13
   3 -12   8    1.50    0.12
   3  12  -8    1.40    0.15
   3 -12  -8    1.39    0.14
   3 -12  -9   12.29    0.36
  -3 -12   9   11.56    0.32
   3  12  -9   12.15    0.39
   3 -12  -9   12.50    0.34
  -3 -12  10    1.93    0.12
   3  12 -10    2.15    0.16
   3 -12 -10    2.31    0.13
   3 -12 -10    1.87    0.13
   3  12 -11    4.44    0.20
   3 -12 -11    4.42    0.18
   3 -12 -11    4.12    0.15
   3  12 -12    2.20    0.12
  -3 -13   0    0.01    0.06
   3 -13   0   -0.02    0.06
   3 -13  -1    4.01    0.21
  -3 -13  -1    4.16    0.23
  -3 -13   1    4.19    0.24
   3 -13  -1    3.99    0.24
   3 -13   1    3.83    0.24
   3  13   1    3.93    0.25
   3 -13  -2    3.51    0.20
   3  13   2    3.93    0.26
   3  13  -2    3.32    0.22
  -3 -13  -2    3.73    0.21
  -3 -13   2    3.36    0.22
   3 -13  -2    3.23    0.21
   3 -13   2    2.73    0.21
   3  13  -3    0.24    0.07
   3 -13   3    0.15    0.07
  -3 -13  -3    0.22    0.05
  -3 -13   3    0.20    0.08
   3 -13  -3    0.29    0.08
   3 -13  -3    0.29    0.08
   3  13  -4    0.40    0.09
   3 -13   4    0.28    0.08
  -3 -13   4    0.39    0.09
   3 -13  -4    0.45    0.08
   3 -13  -4    0.37    0.08
   3  13  -5    6.03    0.28
   3 -13  -5    5.91    0.24
  -3 -13   5    5.89    0.28
   3 -13   5    6.07    0.27
   3 -13  -5    5.48    0.26
   3  13  -6    2.02    0.16
  -3 -13   6    1.95    0.16
   3 -13  -6    1.86    0.13
   3 -13   6    1.93    0.14
   3 -13  -6    1.95    0.16
   3  13  -7    2.39    0.17
  -3 -13   7    2.31    0.16
   3 -13   7    2.26    0.14
   3 -13  -7    2.31    0.16
   3 -13  -8    1.36    0.12
   3  13  -8    1.53    0.13
  -3 -13   8    1.55    0.12
   3 -13  -8    1.52    0.11
   3  13  -9    4.73    0.20
  -3 -13   9    4.17    0.16
   3 -13  -9    4.42    0.16
   3 -13  -9    4.65    0.19
   3  13 -10    0.04    0.04
   3 -13 -10    0.04    0.03
  -3 -14   0   -0.01    0.05
   3 -14   0    0.02    0.05
   3 -14  -1    9.50    0.32
  -3 -14  -1    9.99    0.30
   3 -14   1    9.87    0.34
  -3 -14   1   10.37    0.33
  -3 -14  -2    0.71    0.08
  -3 -14   2    0.75    0.10
   3 -14  -2    0.59    0.09
   3 -14   2    0.90    0.11
   3 -14  -2    0.55    0.07
  -3 -14   3    0.22    0.06
   3 -14  -3    0.43    0.07
   3 -14   3    0.32    0.07
   3 -14  -3    0.34    0.07
  -3 -14   4    2.74    0.17
   3 -14  -4    2.64    0.15
   3 -14   4    2.65    0.16
   3 -14  -4    2.62    0.15
  -3 -14   5    1.59    0.12
   3 -14  -5    1.70    0.10
   3 -14   5    1.68    0.12
   3 -14  -5    1.65    0.12
   3 -14  -6    1.09    0.10
  -3 -14   6    1.02    0.09
   3 -14   6    1.03    0.09
   3 -14  -6    1.03    0.09
   3 -14  -7   10.51    0.27
   3 -14  -7    9.97    0.23
  -3 -14   7   10.48    0.26
   3 -14  -8    0.01    0.03
  -3 -14   8    0.00    0.02
  -3 -15   0   -0.01    0.03
   3 -15   0    0.02    0.03
  -3 -15  -1    0.07    0.03
  -3 -15   1    0.05    0.03
   3 -15   1   -0.02    0.04
   3 -15  -1    0.03    0.03
  -3 -15   2    2.72    0.14
   3 -15   2    2.48    0.14
   3 -15  -2    2.44    0.12
  -3 -15   3    0.39    0.06
   3 -15  -3    0.41    0.05
   3 -15   3    0.33    0.06
  -3 -15   4    1.69    0.10
   3 -15   4    1.55    0.10
  -3 -15   5   -0.01    0.02
   4   0   0  217.47    2.11
   4   0   1   -0.02    0.07
  -4   0  -1   -0.01    0.04
   4   0  -1    0.04    0.09
  -4   0  -2  208.58    1.77
   4   0   2  209.85    2.12
   4   0  -2  207.70    1.25
   4   0   3    0.02    0.07
   4   0  -3    0.01    0.11
   4   0  -3    0.01    0.04
  -4   0  -3    0.05    0.06
  -4   0  -4   84.01    1.34
   4   0  -4   85.19    1.21
   4   0   5    0.04    0.08
   4   0  -5    0.04    0.06
  -4   0  -5   -0.01    0.09
  -4   0  -6   26.99    0.89
   4   0   6   25.93    0.96
   4   0  -6   27.51    0.87
   4   0   7   -0.02    0.10
   4   0  -7    0.00    0.07
  -4   0  -7    0.05    0.09
  -4   0  -8   42.05    1.31
   4   0  -8   41.69    1.28
   4   0  -9    0.08    0.13
  -4   0  -9    0.00    0.11
  -4   0 -10    8.45    0.68
   4   0 -10    7.54    0.64
  -4   0 -10    8.48    0.63
  -4   0  11    0.04    0.04
  -4   0 -11    0.04    0.12
   4   0 -11   -0.18    0.11
  -4   0 -11    0.19    0.17
   4   0  11   -0.06    0.06
   4   0 -11    0.09    0.07
  -4   0 -12   43.68    1.62
   4   0 -12   45.09    1.71
   4   0 -12   46.84    0.90
  -4   0  12   45.48    0.83
   4   0  12   44.52    0.79
  -4   0 -12   44.07    1.68
   4   0  12   42.16    1.68
   4   0  13    0.02    0.05
   4   0 -13   -0.05    0.08
  -4   0  13    0.07    0.06
  -4   0  14    2.24    0.20
   4   0 -14    2.24    0.21
   4   0 -15   -0.02    0.07
  -4   0  15   -0.01    0.06
   4   0 -16   29.76    0.68
  -4   0  16   29.23    0.61
  -4   0 -17   -0.07    0.07
  -4   0  17   -0.03    0.05
  -4   0 -18    1.79    0.13
  -4   0  18    1.87    0.12
  -4   0 -19    0.01    0.02
   4   1   0   12.03    0.48
   4  -1   0   11.05    0.51
  -4  -1   0   11.68    0.33
   4  -1  -1   30.55    0.84
   4   1  -1   28.76    0.74
   4   1   1   30.21    0.75
   4  -1  -1   28.99    0.49
   4  -1   1   28.60    0.81
  -4   1  -1   27.43    0.68
  -4  -1  -1   30.94    0.55
   4  -1  -2   58.99    1.18
   4   1  -2   57.89    0.55
   4  -1  -2   59.09    0.82
   4   1   2   59.85    1.08
  -4   1  -2   59.39    1.04
  -4  -1  -2   60.06    0.85
   4  -1   2   57.27    1.17
   4  -1  -3   12.90    0.57
   4   1   3   12.70    0.53
   4  -1   3   12.62    0.58
  -4   1  -3   12.62    0.51
  -4  -1  -3   13.46    0.45
   4   1  -3   12.53    0.38
  -4  -1  -3   13.05    0.32
   4  -1  -3   13.38    0.45
   4   1   4    0.53    0.14
   4  -1   4    0.28    0.12
   4   1  -4    0.52    0.10
  -4  -1  -4    0.57    0.09
  -4   1  -4    0.48    0.13
  -4  -1  -4    0.48    0.11
   4  -1  -4    0.61    0.12
   4   1   5   15.12    0.65
  -4  -1  -5   15.00    0.59
   4  -1   5   14.92    0.71
  -4   1  -5   15.90    0.67
  -4  -1  -5   15.18    0.52
   4  -1  -5   15.65    0.61
   4   1  -5   15.31    0.58
  -4   1  -6    2.50    0.30
   4   1   6    1.74    0.25
  -4  -1  -6    2.50    0.27
   4  -1   6    2.43    0.32
  -4  -1  -6    2.11    0.23
   4  -1  -6    1.87    0.24
   4   1  -6    2.06    0.24
  -4  -1  -7   85.59    1.70
  -4   1  -7   86.26    1.78
   4  -1   7   82.09    1.90
   4   1   7   84.11    1.78
  -4  -1  -7   86.39    1.57
   4  -1  -7   87.04    1.75
   4   1  -7   87.06    1.68
   4   1  -8    0.72    0.20
  -4  -1  -8    0.95    0.20
   4  -1  -8    0.43    0.18
  -4  -1  -8    0.99    0.22
   4   1  -9    0.05    0.12
  -4  -1  -9    0.10    0.10
   4  -1  -9    0.11    0.12
  -4   1  -9    0.19    0.13
  -4  -1  -9    0.10    0.14
  -4  -1 -10   29.81    1.22
  -4   1 -10   29.49    1.28
   4   1 -10   28.76    1.23
  -4  -1 -10   29.73    1.18
   4  -1 -10   29.80    1.27
  -4  -1  11    0.28    0.08
   4   1 -11    0.13    0.14
  -4  -1 -11    0.19    0.10
   4  -1 -11    0.16    0.15
  -4   1 -11   -0.09    0.17
  -4  -1 -11    0.08    0.09
   4  -1  11    0.14    0.06
   4   1  11    0.18    0.07
   4   1 -11    0.19    0.09
   4  -1 -11    0.11    0.05
   4   1 -12   14.54    0.96
   4  -1 -12   13.81    0.96
  -4   1 -12   13.47    0.91
   4   1 -12   14.75    0.51
   4  -1 -12   15.63    0.52
   4  -1  12   14.93    0.47
   4   1  12   14.84    0.46
   4   1  12   14.53    0.96
  -4  -1 -12   13.39    0.90
   4  -1  12   14.13    1.00
  -4   1 -12   15.60    1.01
  -4  -1  12   15.35    0.48
   4  -1  12   15.35    0.47
   4   1  13   16.77    0.48
   4   1 -13   17.87    0.58
   4  -1 -13   18.21    0.58
  -4   1  13   17.02    0.52
   4  -1  13   17.84    0.51
  -4  -1  13   17.22    0.52
  -4   1  14    0.10    0.06
  -4  -1  14    0.11    0.06
   4  -1 -14    0.19    0.08
   4   1 -14    0.07    0.08
  -4   1  15    1.11    0.14
  -4  -1  15    0.92    0.12
   4  -1 -15    1.03    0.16
   4   1 -15    1.03    0.15
  -4  -1  16    0.43    0.08
   4  -1  16    0.32    0.07
  -4   1  16    0.32    0.08
  -4   1 -16    0.30    0.09
   4  -1 -16    0.34    0.10
  -4   1 -17    8.28    0.32
  -4  -1 -17    7.52    0.30
  -4   1  17    7.64    0.28
  -4  -1  17    7.64    0.28
  -4   1 -18    0.95    0.10
  -4  -1 -18    0.89    0.09
  -4   1  18    0.94    0.09
  -4   1 -19    0.10    0.03
  -4  -1 -19    0.05    0.03
   4  -2   0   20.98    0.51
   4   2   0   19.79    0.58
   4  -2   0   21.27    0.72
  -4  -2  -1    5.64    0.14
   4  -2   1    6.04    0.40
   4  -2  -1    6.16    0.29
   4   2  -1    5.08    0.31
   4  -2  -1    5.92    0.39
   4   2   1    6.58    0.34
  -4   2  -2  331.12    2.71
  -4  -2  -2  328.76    1.56
   4  -2   2  332.64    2.94
   4  -2  -2  330.78    2.30
   4   2   2  330.46    2.41
   4  -2  -2  325.17    2.87
  -4  -2  -3    0.02    0.03
   4  -2  -3    0.07    0.06
  -4  -2  -3    0.09    0.05
   4  -2  -3    0.02    0.10
   4   2   3    0.02    0.07
   4  -2   3    0.09    0.11
  -4   2  -3    0.04    0.07
  -4  -2  -4    7.48    0.32
   4  -2  -4    7.21    0.41
  -4   2  -4    6.80    0.44
   4   2   4    6.81    0.39
  -4  -2  -4    6.95    0.34
   4  -2   4    6.65    0.48
  -4  -2  -5   11.27    0.46
   4  -2  -5   11.75    0.57
  -4  -2  -5   11.64    0.49
   4   2   5   10.96    0.53
  -4   2  -5   10.92    0.59
   4  -2   5   10.35    0.62
  -4  -2  -6  213.88    2.26
   4  -2  -6  220.23    2.67
   4   2   6  212.05    2.52
   4  -2   6  207.60    2.93
  -4  -2  -6  215.76    2.35
  -4   2  -6  212.46    2.73
  -4  -2  -7   44.52    1.14
   4  -2  -7   47.13    1.34
  -4   2  -7   46.72    1.37
   4   2   7   46.45    1.27
   4  -2   7   46.15    1.47
  -4  -2  -7   46.26    1.19
  -4  -2  -8    9.91    0.59
   4  -2  -8    9.29    0.64
  -4  -2  -8   10.27    0.61
  -4   2  -8    9.49    0.66
   4   2   8   10.35    0.65
   4  -2   8    9.16    0.70
  -4  -2  -9   18.34    0.87
   4  -2  -9   19.83    1.00
  -4  -2  -9   18.19    0.88
  -4   2  -9   18.29    0.97
   4   2   9   18.65    0.93
  -4  -2 -10  138.75    2.57
   4  -2 -10  136.67    2.82
   4   2 -10  141.63    2.71
   4  -2 -10  143.82    1.47
   4   2 -10  144.57    1.50
   4  -2  10  142.30    1.38
  -4  -2 -10  138.24    2.57
  -4   2 -10  144.27    2.87
   4   2  10  140.50    2.69
   4   2 -11    2.77    0.42
  -4  -2 -11    2.17    0.35
   4  -2 -11    2.09    0.37
   4   2 -11    2.92    0.23
   4  -2 -11    4.07    0.26
   4  -2  11    3.59    0.23
  -4  -2  11    3.36    0.22
   4  -2  11    3.27    0.22
   4   2  11    2.94    0.20
   4  -2  11    2.89    0.45
  -4   2 -11    3.07    0.46
   4  -2 -12    0.36    0.11
   4   2 -12    0.28    0.09
  -4  -2  12    0.22    0.06
   4  -2  12    0.65    0.22
   4   2  12    0.25    0.07
   4  -2  12    0.27    0.08
   4   2 -12    0.61    0.21
  -4   2 -12    0.12    0.13
   4  -2 -12    0.77    0.26
  -4  -2  13    5.05    0.28
   4   2 -13    4.76    0.31
   4  -2 -13    4.77    0.30
   4   2  13    4.64    0.25
  -4   2  14   29.50    0.68
  -4  -2  14   29.60    0.66
   4  -2 -14   29.55    0.72
   4   2 -14   29.01    0.73
   4  -2 -15    0.61    0.12
  -4   2 -15    0.84    0.14
  -4   2  15    0.63    0.11
   4  -2  15    0.74    0.11
  -4  -2  15    0.82    0.12
   4  -2 -16    0.11    0.08
  -4   2  16    0.18    0.08
   4  -2  16    0.11    0.05
  -4  -2  16    0.04    0.06
  -4   2 -16    0.02    0.07
  -4   2  17    6.59    0.26
   4  -2  17    6.11    0.22
   4  -2 -17    6.67    0.28
  -4   2 -17    6.33    0.27
  -4   2 -18    4.28    0.20
  -4  -2 -18    4.04    0.18
  -4  -2  18    4.09    0.17
  -4   2  18    4.16    0.18
  -4   2 -19    0.19    0.04
   4   3   0   22.39    0.57
   4  -3   0   23.28    0.79
   4  -3   0   23.74    0.65
   4  -3  -1    4.47    0.35
   4   3   1    4.21    0.25
   4  -3   1    5.15    0.38
   4  -3  -1    4.31    0.29
   4   3   2   55.55    0.91
   4  -3  -2   57.36    1.26
  -4   3  -2   57.51    1.23
   4  -3   2   57.45    1.29
   4  -3  -2   55.43    1.08
   4  -3  -3   24.37    0.83
   4   3   3   26.10    0.65
   4  -3  -3   26.18    0.78
  -4  -3  -3   25.49    0.54
  -4   3  -3   25.16    0.84
   4  -3   3   25.68    0.89
  -4  -3  -4    7.83    0.35
   4  -3  -4    7.96    0.47
   4  -3   4    7.00    0.50
  -4   3  -4    7.44    0.49
   4   3   4    7.55    0.38
  -4  -3  -5    1.04    0.15
   4  -3  -5    0.64    0.16
  -4   3  -5    1.29    0.23
   4   3   5    1.48    0.19
   4  -3   5    1.06    0.23
  -4  -3  -6   22.73    0.77
   4  -3  -6   22.93    0.92
   4   3   6   22.36    0.76
   4  -3   6   21.14    0.97
  -4   3  -6   22.69    0.94
  -4  -3  -7    3.83    0.35
   4  -3  -7    3.83    0.41
   4   3   7    3.17    0.31
   4  -3   7    4.26    0.47
  -4   3  -7    3.93    0.42
  -4  -3  -8   11.55    0.65
   4  -3  -8   11.64    0.76
  -4   3  -8   12.74    0.80
   4  -3   8   12.02    0.82
   4  -3  -9    0.27    0.18
  -4   3  -9    0.31    0.13
  -4  -3  -9    0.40    0.15
   4  -3   9    0.51    0.22
   4  -3 -10    5.36    0.57
   4  -3 -10    6.17    0.31
   4   3 -10    5.47    0.30
   4  -3  10    5.77    0.29
  -4   3 -10    5.74    0.60
   4  -3  10    5.92    0.64
   4  -3 -11    0.22    0.10
   4   3 -11    0.18    0.08
  -4   3 -11    0.51    0.20
   4   3 -11    0.93    0.14
  -4  -3  11    0.93    0.12
   4  -3 -11    1.17    0.15
   4   3  11    1.00    0.11
   4  -3  11    1.02    0.13
   4  -3  11    0.93    0.29
   4  -3 -12   32.55    1.53
   4   3 -12   30.74    0.75
   4  -3 -12   32.07    0.74
  -4  -3  12   31.25    0.68
   4   3  12   30.47    0.63
   4  -3  12   33.50    1.59
  -4   3 -12   33.24    1.54
   4  -3 -13    0.01    0.07
  -4   3 -13    0.00    0.07
   4  -3  13    0.17    0.07
  -4  -3  13    0.04    0.05
   4  -3 -14    0.02    0.07
  -4   3 -14    0.07    0.07
   4  -3  14    0.20    0.07
  -4  -3  14    0.02    0.06
   4  -3 -15    0.39    0.10
  -4  -3  15    0.31    0.08
   4  -3  15    0.27    0.08
  -4   3  15    0.28    0.08
  -4   3 -15    0.36    0.09
  -4   3  16    7.05    0.30
   4  -3  16    6.90    0.27
  -4   3 -16    7.20    0.32
   4  -3 -16    7.25    0.32
  -4  -3  17    3.55    0.18
   4  -3  17    3.40    0.16
  -4   3  17    3.78    0.20
  -4   3 -17    3.59    0.20
   4  -3 -17    3.56    0.20
  -4  -3 -18    4.57    0.18
  -4   3 -18    5.04    0.20
  -4  -3  18    4.85    0.16
  -4   3  18    5.04    0.19
   4  -4   0  366.18    3.25
   4  -4   0  363.64    2.95
   4  -4  -1   55.49    1.27
   4  -4   1   52.30    1.13
   4  -4  -1   52.37    1.14
   4  -4   1   53.47    1.26
   4  -4  -2   30.03    0.93
   4  -4  -2   31.71    0.92
   4  -4   2   30.72    0.98
  -4   4  -2   29.05    0.96
   4  -4  -3    5.69    0.42
  -4   4  -3    5.02    0.42
   4  -4   3    5.10    0.43
   4  -4  -3    4.91    0.38
  -4  -4  -3    5.17    0.28
   4  -4   4  145.49    2.34
  -4   4  -4  149.45    2.32
   4  -4  -4  156.04    2.23
  -4  -4  -4  154.65    1.71
   4  -4   5    2.02    0.31
  -4   4  -5    2.68    0.34
  -4  -4  -5    2.58    0.25
   4  -4  -5    2.76    0.32
   4  -4   6   38.46    1.35
  -4   4  -6   38.76    1.30
  -4  -4  -6   38.11    1.04
   4  -4  -6   38.95    1.27
   4  -4   7   24.45    1.14
  -4   4  -7   25.30    1.11
  -4  -4  -7   25.34    0.93
   4  -4  -7   24.77    1.08
  -4   4  -8   45.34    1.57
   4  -4   8   48.94    1.70
   4  -4  -8   46.04    1.58
   4  -4   9   -0.06    0.18
   4  -4  -9   -0.01    0.06
   4   4  -9    0.05    0.06
   4  -4   9    0.04    0.04
   4  -4  -9    0.00    0.11
  -4   4  -9    0.01    0.15
   4  -4 -10    1.44    0.16
   4  -4 -10    1.30    0.13
   4  -4  10    1.61    0.16
  -4  -4  10    1.46    0.14
   4   4 -10    1.51    0.16
   4  -4  10    1.31    0.32
   4  -4 -10    1.38    0.33
  -4   4 -10    1.43    0.32
   4  -4 -11    3.06    0.23
   4  -4  11    2.67    0.22
  -4  -4  11    3.03    0.21
  -4   4 -11    2.89    0.23
   4   4 -11    3.39    0.24
  -4   4 -11    3.15    0.49
   4  -4  11    3.68    0.56
   4  -4 -11    3.02    0.47
   4  -4  12   22.16    0.60
  -4  -4  12   22.15    0.58
  -4   4 -12   22.01    0.61
   4   4 -12   23.23    0.62
   4  -4 -12   22.57    0.63
   4  -4  13    3.50    0.24
  -4  -4  13    3.80    0.24
  -4   4 -13    3.60    0.25
   4   4 -13    3.57    0.24
   4  -4 -13    3.95    0.27
   4  -4  14   23.17    0.58
  -4   4 -14   23.24    0.62
   4   4 -14   24.06    0.58
   4  -4 -14   23.80    0.63
  -4   4  15    7.78    0.33
   4  -4  15    7.80    0.32
   4  -4 -15    7.73    0.34
  -4   4 -15    8.10    0.35
   4  -4 -16    0.35    0.08
  -4   4 -16    0.32    0.08
  -4   4  16    0.24    0.08
   4  -4  16    0.36    0.07
  -4  -4  16    0.33    0.07
   4  -4 -17    0.06    0.04
  -4   4 -17   -0.04    0.05
  -4   4  17    0.01    0.04
   4  -4  17    0.08    0.03
  -4  -4  17    0.07    0.04
  -4   4 -18    0.05    0.03
  -4  -4 -18   -0.04    0.03
  -4   4  18    0.02    0.03
   4  -5   0   72.44    1.49
   4  -5   0   73.13    1.52
   4  -5   1   -0.02    0.07
   4  -5  -1    0.04    0.09
   4  -5   1    0.06    0.08
  -4   5  -1    0.11    0.12
   4  -5  -1    0.06    0.09
   4  -5  -2   -0.07    0.10
   4  -5   2   -0.01    0.11
  -4   5  -2    0.06    0.12
   4  -5  -2    0.21    0.12
   4  -5  -3   53.96    1.32
   4  -5   3   55.24    1.43
  -4   5  -3   54.68    1.44
   4  -5  -3   53.19    1.37
   4  -5   4   32.45    1.15
  -4   5  -4   30.03    1.11
   4  -5  -4   31.56    1.10
  -4   5  -5   10.08    0.68
   4  -5   5   10.70    0.69
   4  -5  -5    9.46    0.64
   4  -5   6  153.41    2.76
  -4   5  -6  153.62    2.74
   4  -5  -6  149.95    2.65
   4  -5   7   34.37    1.39
  -4   5  -7   35.92    1.39
   4  -5  -7   33.29    1.32
   4  -5   8    1.55    0.33
   4  -5  -8    0.56    0.20
  -4   5  -8    1.36    0.31
   4  -5  -9    1.02    0.13
   4  -5  -9    1.07    0.14
   4  -5   9    1.13    0.14
  -4   5  -9    0.93    0.11
   4   5  -9    0.80    0.12
   4  -5   9    0.77    0.22
   4  -5  -9    0.46    0.23
  -4   5  -9    0.76    0.21
   4  -5 -10   11.70    0.44
   4  -5 -10   11.16    0.39
   4  -5  10   11.06    0.42
  -4   5 -10   11.41    0.43
   4   5 -10   11.39    0.45
  -4   5 -10   11.52    0.89
   4  -5  10   11.17    0.90
   4  -5 -10   12.75    0.94
  -4   5 -11    2.19    0.20
   4   5 -11    2.22    0.20
   4  -5  11    2.61    0.46
   4  -5  11    2.36    0.20
   4  -5 -11    2.24    0.18
   4  -5 -11    2.19    0.20
   4  -5  12    6.72    0.34
   4  -5 -12    6.21    0.33
  -4   5 -12    6.28    0.33
   4   5 -12    6.55    0.34
   4  -5  13    0.26    0.08
  -4   5 -13    0.29    0.09
   4   5 -13    0.22    0.08
   4  -5 -13    0.35    0.10
  -4  -5  14   12.96    0.41
   4  -5  14   13.18    0.43
   4  -5 -14   12.64    0.45
  -4   5 -14   13.21    0.45
   4   5 -14   12.92    0.43
   4  -5  15    0.09    0.06
  -4  -5  15    0.01    0.04
  -4   5 -15    0.09    0.07
   4   5 -15    0.02    0.05
   4  -5 -15    0.04    0.06
   4  -5 -16   25.17    0.53
  -4   5  16   25.17    0.52
   4  -5  16   23.82    0.47
  -4  -5  16   24.51    0.46
  -4   5 -16   25.05    0.53
   4  -5 -17    7.80    0.25
  -4   5 -17    8.36    0.27
  -4   5  17    8.23    0.26
   4  -5  17    7.41    0.21
  -4  -5  17    7.53    0.21
  -4   5 -18    0.00    0.02
  -4   5  18    0.06    0.03
   4  -6   0  358.63    3.69
   4  -6   0  377.13    3.58
   4  -6   1    0.19    0.11
  -4   6  -1    0.10    0.14
   4  -6  -1    0.05    0.07
   4  -6  -1   -0.01    0.09
  -4   6  -2   22.92    0.99
   4  -6  -2   23.33    0.97
   4  -6  -2   25.20    0.92
   4  -6   2   24.19    0.95
  -4   6  -3   26.76    1.09
   4  -6   3   29.27    1.08
   4  -6  -3   27.34    1.08
   4  -6  -3   28.62    0.99
   4  -6  -4  185.17    2.91
   4  -6   4  177.55    2.78
  -4   6  -4  183.92    2.92
   4  -6  -5   14.34    0.84
  -4   6  -5   16.58    0.92
   4  -6   5   15.07    0.85
   4  -6  -6   12.64    0.82
  -4   6  -6   13.75    0.86
   4  -6   6   14.27    0.87
   4   6   7    0.25    0.10
   4  -6   7   -0.14    0.17
  -4   6  -7   -0.03    0.11
   4  -6  -7    0.22    0.16
   4  -6  -8  210.00    1.75
   4   6   8  203.18    2.12
   4  -6   8  206.02    1.78
  -4   6  -8  203.11    1.69
   4   6  -8  201.01    1.85
  -4   6  -8  215.67    3.69
   4  -6   8  219.65    3.74
   4  -6  -8  207.03    3.63
   4  -6  -9   40.61    0.77
  -4   6  -9   40.72    0.79
   4   6  -9   42.09    0.87
   4  -6   9   39.72    0.80
  -4   6  -9   42.99    1.71
   4  -6   9   41.69    1.70
   4  -6  -9   38.23    1.62
   4  -6 -10    0.71    0.11
   4  -6 -10    0.71    0.12
   4  -6  10    1.01    0.15
  -4   6 -10    0.71    0.11
   4   6 -10    0.83    0.14
   4  -6  10    1.21    0.32
   4  -6 -10    0.77    0.25
  -4   6 -10    0.78    0.25
  -4  -6  11    3.15    0.21
   4  -6  11    2.64    0.21
   4  -6 -11    2.86    0.21
   4  -6 -11    3.03    0.23
  -4   6 -11    2.81    0.22
   4   6 -11    3.21    0.25
  -4  -6  12   45.37    0.79
   4  -6  12   43.51    0.85
   4  -6 -12   44.82    0.76
   4  -6 -12   45.01    0.87
  -4   6 -12   43.92    0.84
   4   6 -12   45.64    0.90
  -4  -6  13    3.56    0.22
   4  -6  13    3.10    0.22
   4  -6 -13    3.26    0.23
  -4   6 -13    3.12    0.22
   4   6 -13    2.95    0.22
   4  -6  14    3.76    0.23
  -4  -6  14    4.63    0.23
   4   6 -14    4.07    0.24
  -4   6 -14    4.52    0.26
   4  -6 -14    4.55    0.26
   4  -6 -15    0.26    0.07
   4  -6  15    0.16    0.06
  -4  -6  15    0.32    0.06
  -4   6 -15    0.24    0.08
   4   6 -15    0.16    0.05
  -4   6  16   27.91    0.51
   4  -6  16   27.02    0.47
  -4  -6  16   27.79    0.43
  -4   6 -16   27.91    0.52
   4  -6 -16   28.59    0.51
  -4   6  17    1.45    0.10
   4  -6 -17    1.55    0.10
   4  -7   0   54.64    1.41
   4  -7   0   51.91    1.55
   4  -7  -1    7.38    0.52
   4  -7   1    7.57    0.54
   4  -7  -1    7.03    0.58
  -4   7  -1    6.32    0.55
   4  -7  -2   39.05    1.17
   4  -7   2   40.33    1.27
  -4   7  -2   38.78    1.37
   4  -7  -2   37.26    1.34
  -4   7  -3   21.51    1.04
   4  -7   3   21.56    0.97
   4  -7  -3   20.75    1.02
   4  -7   4    8.83    0.65
  -4   7  -4    8.38    0.68
   4  -7  -4    7.31    0.63
   4  -7   5    2.91    0.41
   4  -7  -5    1.99    0.34
  -4   7  -5    2.18    0.36
   4  -7  -6    5.24    0.26
   4   7   6    5.10    0.33
   4   7  -6    5.00    0.29
   4  -7   6    4.90    0.27
   4  -7   6    5.03    0.53
  -4   7  -6    5.03    0.56
   4  -7  -6    4.92    0.56
   4  -7  -7    1.16    0.13
   4   7   7    1.01    0.17
   4   7  -7    1.23    0.15
   4  -7   7    1.12    0.14
   4  -7   7    1.00    0.27
  -4   7  -7    1.73    0.37
   4  -7  -7    0.85    0.26
   4   7   8   32.18    0.89
   4  -7   8   32.95    0.74
   4   7  -8   34.36    0.79
  -4   7  -8   33.68    1.52
   4  -7   8   34.31    1.50
   4  -7  -8   35.36    1.57
   4  -7  -9   15.75    0.50
   4   7  -9   15.52    0.54
  -4   7  -9   15.64    0.49
   4  -7   9   14.83    0.50
  -4   7  -9   15.16    1.04
   4  -7   9   15.07    1.02
   4  -7  -9   17.45    1.13
   4  -7  10    5.10    0.30
   4   7 -10    5.49    0.33
  -4   7 -10    5.20    0.29
   4  -7 -10    5.75    0.30
   4  -7 -10    5.35    0.30
   4  -7  11    0.28    0.09
  -4   7 -11    0.27    0.08
   4   7 -11    0.17    0.08
   4  -7 -11    0.24    0.07
   4  -7 -11    0.27    0.09
   4  -7  12   11.55    0.43
  -4  -7  12   11.63    0.38
   4  -7 -12   10.92    0.42
   4  -7 -12   11.34    0.38
   4   7 -12   11.20    0.45
  -4   7 -12   12.21    0.43
   4  -7  13    0.50    0.10
  -4  -7  13    0.58    0.09
  -4   7 -13    0.67    0.11
   4   7 -13    0.55    0.11
   4  -7 -13    0.53    0.10
   4  -7  14    4.85    0.25
  -4  -7  14    4.97    0.22
   4  -7 -14    5.03    0.26
   4   7 -14    5.18    0.26
  -4   7 -14    5.01    0.25
   4  -7  15    0.73    0.09
  -4   7 -15    0.82    0.10
   4   7 -15    0.79    0.09
   4  -7 -15    0.62    0.09
  -4   7  16    5.67    0.21
   4  -7  16    5.27    0.19
  -4   7 -16    5.38    0.20
   4  -7 -16    5.31    0.19
  -4   7  17    0.46    0.05
  -4   8   0    4.65    0.50
   4  -8   0    4.11    0.49
  -4   8  -1   25.65    1.18
   4  -8  -1   24.64    1.17
   4  -8   2  137.95    1.45
   4   8  -2  135.88    1.44
   4   8   2  140.25    1.45
   4  -8  -2  142.22    1.44
   4   8   2  141.35    1.50
  -4   8  -2  138.63    2.76
   4  -8  -2  140.44    2.82
   4  -8   3   33.36    0.71
   4   8  -3   34.06    0.73
   4  -8  -3   35.09    0.71
   4   8   3   33.28    0.76
   4  -8   3   33.93    1.25
  -4   8  -3   35.02    1.40
   4   8   4    2.24    0.22
   4  -8   4    2.76    0.38
   4  -8   4    2.77    0.21
   4  -8   4    3.27    0.22
   4   8  -4    2.65    0.21
   4  -8  -4    2.89    0.21
  -4   8  -4    2.36    0.38
   4  -8  -4    2.05    0.35
   4  -8   5   36.23    0.72
   4   8  -5   37.47    0.79
   4  -8  -5   35.30    0.71
   4   8   5   36.77    0.88
   4  -8   5   35.49    0.75
   4  -8   5   35.88    1.38
   4  -8  -5   34.95    1.49
   4  -8   6   91.70    1.12
   4  -8  -6   94.92    1.15
   4   8   6   94.44    1.47
   4   8  -6   97.04    1.30
   4  -8   6   92.41    1.24
   4  -8   6   93.25    2.32
  -4   8  -6   96.10    2.51
   4  -8  -6   98.76    2.56
   4  -8  -7    0.02    0.05
   4   8   7   -0.06    0.10
   4   8  -7    0.02    0.07
   4  -8   7    0.07    0.06
   4  -8   7    0.14    0.08
   4  -8  -7    0.06    0.15
  -4   8  -7    0.04    0.14
   4   8  -8   13.83    0.51
   4  -8  -8   14.59    0.49
   4   8   8   15.07    0.62
   4  -8   9   13.17    0.48
   4  -8  -9   13.57    0.47
   4   8  -9   13.38    0.51
  -4   8  -9   13.85    0.45
   4  -8  10   63.67    1.05
   4   8 -10   64.76    1.10
  -4   8 -10   66.00    0.98
   4  -8 -10   64.44    0.99
   4  -8 -10   65.69    1.04
   4  -8  11   -0.02    0.07
  -4   8 -11    0.03    0.06
   4   8 -11   -0.02    0.08
   4  -8 -11    0.02    0.06
   4  -8 -11    0.10    0.08
   4  -8  12    1.00    0.14
  -4   8 -12    0.94    0.12
   4   8 -12    1.05    0.14
   4  -8 -12    1.06    0.12
   4  -8 -12    1.11    0.14
   4  -8 -13    9.88    0.30
   4  -8 -13    9.53    0.35
   4   8 -13    9.61    0.37
  -4   8 -13    9.93    0.35
   4  -8  13    9.56    0.35
  -4   8 -14   16.53    0.41
   4  -8  14   16.85    0.42
   4  -8 -14   16.73    0.42
   4   8 -14   16.32    0.42
   4  -8  15    0.09    0.04
   4   8 -15    0.00    0.03
  -4   8 -15    0.00    0.03
   4  -8 -15    0.11    0.04
  -4   8  16    1.07    0.08
   4   9   0    5.88    0.32
   4  -9   0    6.42    0.33
   4   9   0    6.35    0.32
   4  -9  -1    0.60    0.11
   4  -9   1    0.58    0.10
   4   9   1    0.55    0.10
   4   9  -1    0.49    0.11
   4   9   1    0.55    0.11
   4   9  -1    0.62    0.11
  -4   9   1    0.34    0.19
  -4   9  -1    0.20    0.15
   4  -9  -1    0.47    0.21
   4  -9   2    0.37    0.09
   4  -9  -2    0.34    0.08
   4   9   2    0.43    0.10
   4   9  -2    0.67    0.12
  -4   9  -2    0.41    0.14
  -4   9   2    0.73    0.24
   4  -9  -2    0.57    0.23
   4   9   2    0.31    0.09
   4  -9   3   17.25    0.54
   4   9  -3   17.98    0.56
   4  -9  -3   18.00    0.54
  -4   9  -3   16.93    1.03
   4  -9  -3   17.59    1.07
   4   9   3   17.97    0.59
   4  -9   4   17.51    0.54
   4   9  -4   17.33    0.55
   4  -9  -4   17.98    0.53
  -4   9  -4   19.50    1.13
   4   9   4   18.66    0.63
   4  -9  -4   18.56    1.12
   4   9   5    1.89    0.22
   4  -9  -5    2.51    0.45
  -4   9  -5    2.10    0.38
   4  -9   5    2.05    0.19
   4   9  -5    2.39    0.22
   4  -9  -5    1.82    0.17
   4  -9   6    5.48    0.31
   4  -9   6    5.66    0.29
   4   9  -6    5.39    0.32
   4  -9  -6    5.46    0.28
   4   9   6    5.56    0.37
   4  -9   7    0.07    0.07
   4   9  -7   -0.02    0.07
   4  -9  -7    0.16    0.06
   4   9   7    0.00    0.08
   4  -9  -8    0.09    0.08
   4   9  -8    0.02    0.07
   4  -9   8    0.01    0.06
   4  -9   9    2.12    0.20
   4  -9  -9    2.25    0.20
   4   9  -9    2.22    0.21
   4  -9 -10    1.53    0.16
  -4   9 -10    1.46    0.14
   4  -9 -10    1.68    0.16
   4   9 -10    1.52    0.18
   4  -9  10    1.49    0.17
  -4   9 -11    1.52    0.14
   4  -9  11    1.37    0.16
   4  -9 -11    1.66    0.17
   4  -9 -11    1.66    0.15
   4   9 -11    1.85    0.19
   4  -9  12    0.15    0.07
   4   9 -12    0.10    0.07
  -4   9 -12    0.15    0.06
   4  -9 -12    0.15    0.06
   4  -9 -12    0.15    0.07
   4  -9  13    0.19    0.06
   4  -9 -13    0.06    0.04
   4  -9 -13    0.16    0.07
   4   9 -13    0.19    0.06
  -4   9 -13    0.10    0.04
  -4   9 -14    4.78    0.18
   4   9 -14    4.93    0.21
   4  -9 -14    4.66    0.19
  -4   9  15    1.52    0.10
   4   9 -15    1.45    0.09
   4 -10   0    1.71    0.16
  -4  10   0    1.43    0.30
   4 -10   0    1.90    0.20
   4  10   0    1.70    0.18
   4  10   0    1.84    0.19
  -4  10   1   17.54    1.05
  -4  10  -1   18.49    1.09
   4  10   1   18.36    0.59
   4  10  -1   18.92    0.58
   4 -10   1   17.75    0.56
   4  10  -1   19.04    0.58
   4  10   1   18.17    0.57
   4 -10  -1   19.17    0.57
   4  10   2   22.43    0.68
   4  10  -2   24.48    0.65
   4 -10   2   21.57    0.62
   4  10  -2   24.33    0.66
   4 -10  -2   23.00    0.63
   4  10  -3    5.18    0.30
   4  10   3    5.10    0.34
   4 -10   3    5.13    0.30
   4  10  -3    4.70    0.30
   4 -10  -3    5.47    0.30
   4  10   4   21.12    0.70
   4 -10   4   21.73    0.61
   4  10  -4   20.40    0.61
   4 -10  -4   21.25    0.58
   4  10   5   21.48    0.73
   4 -10   5   22.36    0.60
   4  10  -5   21.85    0.64
   4 -10  -5   21.86    0.58
   4  10   6   11.31    0.53
   4 -10   6   11.21    0.40
   4  10  -6   11.01    0.45
   4 -10  -6   11.69    0.41
   4 -10  -7   33.91    0.76
   4  10  -7   33.61    0.79
   4 -10   7   34.41    0.67
   4 -10  -7   35.92    0.68
   4 -10  -8    0.25    0.09
   4  10  -8    0.25    0.10
   4 -10  -9    3.39    0.23
   4  10  -9    3.79    0.26
   4 -10  -9    3.57    0.24
   4 -10 -10   12.13    0.40
   4  10 -10   12.38    0.45
   4 -10 -10   11.88    0.39
   4  10 -11   10.67    0.39
   4 -10 -11   10.48    0.34
   4 -10 -11   10.38    0.35
   4  10 -12    6.78    0.28
   4 -10 -12    6.63    0.24
   4 -10 -12    6.55    0.25
   4  10 -13    4.63    0.21
   4 -10 -13    4.00    0.15
   4 -10 -13    4.42    0.18
   4  10 -14    0.98    0.08
   4  11   0   37.87    0.85
   4 -11   0   38.33    0.71
   4  11   0   37.11    0.81
   4 -11   0   37.54    0.82
   4  11  -1    0.35    0.11
   4  11   1    0.36    0.10
   4 -11  -1    0.23    0.07
   4 -11   1    0.28    0.10
   4 -11  -1    0.37    0.11
   4  11  -1    0.34    0.09
   4  11  -2    9.84    0.41
   4  11   2   10.07    0.47
   4  11  -2   10.12    0.43
   4 -11   2    9.57    0.41
   4 -11  -2   10.42    0.42
   4 -11  -2   10.22    0.40
   4  11   3    4.74    0.34
   4  11  -3    4.98    0.29
   4 -11   3    4.76    0.29
   4  11  -3    4.74    0.30
   4 -11  -3    4.92    0.29
  -4 -11  -3    5.05    0.25
   4 -11  -3    4.69    0.28
   4  11  -4   22.40    0.60
   4  11   4   20.87    0.70
   4 -11  -4   21.14    0.59
   4 -11   4   21.76    0.60
   4  11  -4   21.96    0.63
   4 -11  -4   21.94    0.58
   4  11   5    0.07    0.09
   4  11  -5    0.37    0.10
   4 -11  -5    0.23    0.10
   4 -11   5    0.38    0.10
   4 -11  -5    0.30    0.08
   4  11  -5    0.44    0.10
   4  11   6   15.03    0.59
   4  11  -6   13.70    0.45
   4  11  -6   13.23    0.48
   4 -11  -6   13.50    0.42
   4 -11   6   13.49    0.43
   4 -11  -6   13.07    0.46
   4  11  -7    4.23    0.24
   4 -11  -7    4.04    0.21
   4  11  -7    4.27    0.28
   4 -11   7    4.75    0.24
   4 -11  -7    4.21    0.26
   4  11  -8    2.01    0.16
   4  11  -8    1.97    0.19
   4 -11  -8    1.89    0.17
   4 -11  -9    4.67    0.24
   4  11  -9    4.90    0.27
   4 -11  -9    4.70    0.25
   4  11 -10   12.23    0.40
   4 -11 -10   12.78    0.37
   4 -11 -10   12.52    0.37
   4  11 -11    2.98    0.19
   4 -11 -11    2.95    0.16
   4 -11 -11    3.03    0.17
   4  11 -12    2.22    0.14
   4 -11 -12    1.89    0.11
   4 -11 -12    2.01    0.12
   4  11 -13    0.03    0.03
   4  12   0   21.43    0.64
   4 -12   0   20.07    0.58
   4  12  -1   37.30    0.81
   4  12   1   36.72    0.85
   4 -12  -1   37.86    0.69
  -4 -12  -1   37.37    0.70
   4 -12  -1   36.84    0.77
   4  12  -1   37.92    0.79
   4 -12   1   37.15    0.78
   4  12  -2    0.30    0.09
   4  12  -2    0.24    0.08
   4  12   2    0.10    0.07
  -4 -12  -2    0.28    0.06
   4 -12  -2    0.25    0.09
   4 -12   2    0.17    0.08
   4 -12  -2    0.12    0.06
   4  12  -3    7.73    0.34
   4  12   3    7.46    0.40
   4  12  -3    8.00    0.36
   4 -12  -3    7.75    0.34
   4 -12   3    7.60    0.35
   4 -12  -3    7.82    0.33
   4  12  -4    3.14    0.21
   4  12   4    3.24    0.26
   4  12  -4    3.22    0.24
   4 -12  -4    3.61    0.23
   4 -12   4    3.33    0.23
   4 -12  -4    3.36    0.23
   4  12  -5    2.39    0.18
   4  12  -5    2.17    0.19
   4 -12  -5    2.51    0.18
   4 -12   5    2.41    0.18
   4 -12  -5    2.26    0.19
   4  12  -6    0.69    0.12
   4 -12  -6    0.71    0.09
   4 -12   6    0.70    0.10
   4 -12  -6    0.69    0.11
   4  12  -7   15.44    0.47
   4 -12   7   14.96    0.38
   4 -12  -7   14.42    0.43
   4 -12  -8   19.74    0.46
   4 -12  -8   19.70    0.47
   4  12  -8   19.33    0.50
   4 -12  -9    2.36    0.16
   4 -12  -9    2.53    0.16
   4  12  -9    2.55    0.18
  -4 -12   9    2.44    0.14
   4  12 -10    0.03    0.05
   4 -12 -10   -0.03    0.04
  -4 -12  10    0.09    0.03
   4 -12 -10    0.08    0.05
   4  12 -11    1.95    0.13
   4 -12 -11    1.71    0.10
   4 -12 -11    1.80    0.10
   4  13   0   15.70    0.50
  -4 -13   0   16.10    0.43
   4 -13   0   15.96    0.47
   4  13  -1    0.21    0.07
   4  13   1    0.23    0.08
  -4 -13  -1    0.11    0.05
  -4 -13   1    0.30    0.08
   4 -13  -1    0.20    0.07
   4 -13   1    0.25    0.09
   4 -13  -1    0.20    0.05
   4  13   2    1.66    0.17
   4  13  -2    1.70    0.16
   4 -13   2    1.65    0.16
  -4 -13  -2    1.94    0.14
  -4 -13   2    1.75    0.15
   4 -13  -2    1.67    0.16
   4 -13  -2    1.72    0.14
   4  13   3    4.73    0.29
  -4 -13   3    4.45    0.24
   4  13  -3    4.30    0.24
   4 -13  -3    4.61    0.24
   4 -13   3    3.83    0.23
   4 -13  -3    4.38    0.22
  -4 -13   4    4.95    0.25
   4  13  -4    5.14    0.26
   4 -13  -4    4.66    0.22
   4 -13   4    4.81    0.24
   4 -13  -4    5.10    0.24
  -4 -13   5    4.27    0.22
   4 -13  -5    4.23    0.20
   4 -13   5    4.14    0.21
   4  13  -5    4.16    0.23
   4 -13  -5    4.01    0.21
   4  13  -6    0.00    0.05
   4 -13  -6    0.16    0.07
   4 -13  -6    0.11    0.04
  -4 -13   6    0.02    0.04
   4 -13   6    0.11    0.05
   4  13  -7    0.61    0.09
   4 -13  -7    0.72    0.09
   4 -13  -7    0.62    0.08
  -4 -13   7    0.49    0.07
   4 -13   7    0.41    0.05
   4  13  -8    0.68    0.09
   4 -13  -8    0.48    0.07
   4 -13  -8    0.58    0.08
  -4 -13   8    0.64    0.07
   4  13  -9    0.44    0.06
   4 -13  -9    0.45    0.06
  -4 -13   9    0.48    0.05
   4 -13  -9    0.43    0.05
   4 -13 -10    0.86    0.07
   4  13 -10    0.87    0.07
  -4 -14   0    0.18    0.05
   4 -14   0    0.05    0.05
  -4 -14  -1    1.56    0.11
  -4 -14   1    1.56    0.12
   4 -14   1    1.55    0.13
   4 -14  -1    1.65    0.14
  -4 -14   2    7.40    0.26
   4 -14   2    7.11    0.27
   4 -14  -2    7.25    0.26
   4 -14  -3   17.75    0.36
  -4 -14   3   18.91    0.41
   4 -14   3   18.81    0.42
   4 -14  -3   18.75    0.39
   4 -14  -4    1.61    0.11
  -4 -14   4    1.80    0.13
   4 -14  -4    1.55    0.11
   4 -14   4    1.72    0.12
   4 -14  -5    8.12    0.24
  -4 -14   5    8.46    0.26
   4 -14   5    8.16    0.23
   4 -14  -5    7.98    0.21
   4 -14  -6    2.92    0.14
  -4 -14   6    2.87    0.14
   4 -14   6    2.42    0.11
   4 -14  -6    2.79    0.13
  -4 -14   7    4.89    0.16
   4 -14  -7    4.44    0.15
   4 -14  -7    4.46    0.16
   4 -15   0    3.65    0.15
  -4 -15   1    6.08    0.17
   4 -15  -1    6.38    0.19
   4 -15   1    6.62    0.20
  -4 -15   2    3.02    0.12
   4 -15   2    3.16    0.14
   4 -15  -2    2.83    0.12
   4 -15   3    0.15    0.04
  -4 -15   3    0.16    0.03
   5   0   0    0.00    0.08
   5   0   1    0.12    0.12
  -5   0  -1    0.15    0.07
   5   0  -1    0.00    0.09
   5   0  -2   19.86    0.76
  -5   0  -2   21.63    0.63
   5   0   2   20.49    0.77
  -5   0  -3   -0.06    0.09
   5   0   3   -0.01    0.09
   5   0  -3    0.00    0.08
   5   0   4  107.40    1.88
  -5   0  -4  109.81    1.65
  -5   0  -5   -0.03    0.10
   5   0  -5    0.19    0.07
   5   0   5   -0.02    0.09
   5   0  -6   41.13    1.07
  -5   0  -6   39.65    1.14
   5   0   6   38.86    1.26
  -5   0  -7    0.07    0.09
   5   0  -7   -0.14    0.08
   5   0   7    0.16    0.16
   5   0  -8    8.40    0.59
  -5   0  -8    8.65    0.61
   5   0   8    8.69    0.68
   5   0  -9   -0.05    0.07
   5   0   9   -0.04    0.12
   5   0 -10   27.15    0.68
   5   0  10   28.82    0.63
   5   0  10   30.09    1.38
  -5   0 -10   28.54    1.25
   5   0 -11    0.02    0.06
  -5   0  11    0.00    0.04
   5   0  11    0.11    0.10
   5   0  11    0.09    0.07
   5   0 -12  116.30    1.45
   5   0  12  115.52    1.31
  -5   0  12  116.41    1.30
  -5   0  13   -0.02    0.05
   5   0 -13    0.10    0.08
   5   0  13    0.10    0.07
  -5   0  14    0.52    0.10
   5   0 -14    0.53    0.12
  -5   0  15    0.04    0.05
   5   0 -15    0.01    0.07
  -5   0  16    0.20    0.06
   5   0 -16    0.08    0.06
  -5   0 -17    0.00    0.05
  -5   0  17    0.06    0.04
  -5   0 -18   51.70    0.61
   5  -1   0    0.06    0.10
  -5  -1   0    0.11    0.05
   5   1   0   -0.04    0.08
   5   1   1    0.92    0.18
   5  -1   1    1.09    0.20
  -5   1  -1    1.16    0.16
  -5  -1  -1    1.27    0.14
   5   1  -1    0.84    0.17
   5  -1  -1    0.97    0.20
   5   1   2    0.06    0.09
   5  -1   2    0.20    0.13
  -5   1  -2    0.29    0.09
   5   1  -2    0.14    0.10
   5  -1  -2    0.08    0.09
  -5  -1  -2    0.21    0.07
   5  -1  -3    5.02    0.42
   5  -1  -3    5.54    0.28
   5   1   3    5.20    0.38
  -5   1  -3    5.73    0.38
   5  -1   3    4.60    0.39
  -5  -1  -3    5.67    0.32
   5  -1  -4    7.82    0.39
  -5  -1  -4    7.36    0.40
   5   1   4    6.60    0.45
   5  -1   4    6.84    0.50
  -5   1  -4    6.91    0.44
   5  -1  -5    0.01    0.04
  -5   1  -5   -0.07    0.09
  -5  -1  -5   -0.01    0.07
   5   1   5    0.01    0.08
   5  -1   5    0.02    0.12
   5  -1  -6    8.19    0.50
  -5   1  -6    8.88    0.57
  -5  -1  -6    8.01    0.49
   5   1   6    8.74    0.58
   5  -1   6    8.70    0.63
  -5   1  -7    0.28    0.12
  -5  -1  -7    0.48    0.14
   5  -1  -7    0.17    0.10
   5  -1   7    0.48    0.19
  -5   1  -8    0.25    0.08
  -5  -1  -8    0.26    0.14
   5  -1  -8    0.16    0.13
   5   1   8    0.40    0.17
   5  -1   8    0.11    0.10
  -5   1  -9    0.89    0.22
   5  -1  -9    0.48    0.18
   5   1   9    1.71    0.32
   5  -1   9    0.95    0.25
  -5  -1  -9    1.65    0.29
   5  -1 -10    6.80    0.62
   5   1 -10    7.75    0.36
   5  -1 -10    8.14    0.37
   5   1  10    8.23    0.34
   5  -1  10    7.93    0.34
  -5   1 -10    8.40    0.71
   5   1  10    8.97    0.73
   5  -1  10    7.19    0.69
   5   1 -11    0.42    0.10
   5  -1 -11    0.38    0.11
  -5  -1  11    0.47    0.09
   5   1  11    0.37    0.20
   5  -1  11    0.29    0.17
   5  -1  11    0.41    0.09
   5   1  11    0.53    0.10
  -5   1 -11    0.71    0.24
  -5   1  12    2.07    0.18
  -5  -1  12    2.09    0.18
   5   1 -12    1.94    0.20
   5  -1 -12    2.09    0.20
   5  -1  12    2.11    0.18
   5   1  12    2.14    0.18
  -5   1  13   10.92    0.40
  -5  -1  13   11.74    0.41
   5  -1 -13   11.42    0.46
   5   1 -13   10.84    0.46
   5  -1  13   10.83    0.41
   5   1  13   11.03    0.40
  -5   1  14    3.20    0.21
  -5  -1  14    3.67    0.23
   5   1 -14    3.28    0.25
   5  -1 -14    3.48    0.26
   5   1  14    3.35    0.21
   5  -1 -15    2.36    0.21
   5   1 -15    2.02    0.20
  -5  -1  15    1.83    0.15
  -5   1  15    2.16    0.17
  -5   1 -16    2.86    0.20
   5  -1 -16    2.82    0.21
  -5  -1  16    2.74    0.17
  -5   1  16    2.81    0.18
  -5   1 -17    4.25    0.21
  -5  -1 -17    3.97    0.21
  -5   1  17    3.96    0.18
  -5   1 -18    0.92    0.09
  -5  -1 -18    0.70    0.08
   5  -2   0   -0.07    0.10
   5   2   0    0.03    0.07
  -5   2  -1   22.84    0.76
   5  -2  -1   21.85    0.54
   5   2  -1   21.49    0.71
   5  -2   1   20.87    0.82
   5   2   1   22.15    0.72
   5  -2  -1   20.91    0.82
  -5   2  -2   27.81    0.85
   5  -2   2   26.02    0.94
   5  -2  -2   26.33    0.64
   5  -2  -2   28.34    0.96
   5   2   2   27.15    0.81
  -5   2  -3    3.76    0.33
   5  -2   3    3.76    0.37
   5  -2  -3    3.95    0.27
   5  -2  -3    3.74    0.37
   5   2   3    2.93    0.28
   5  -2  -4    2.10    0.22
  -5   2  -4    1.71    0.25
   5   2   4    1.73    0.23
   5  -2   4    2.13    0.30
   5  -2  -5   -0.03    0.07
  -5   2  -5    0.12    0.09
   5   2   5   -0.01    0.07
   5  -2   5    0.20    0.14
   5  -2  -6   12.00    0.64
   5   2   6   12.14    0.65
   5  -2   6   11.45    0.74
  -5   2  -6   11.89    0.68
   5  -2  -7    0.15    0.11
  -5   2  -7    0.42    0.18
   5   2   7    0.24    0.14
   5  -2  -8    8.35    0.62
  -5   2  -8    8.88    0.66
   5   2   8    9.92    0.67
   5  -2   8    9.65    0.76
   5  -2  -9   11.99    0.80
   5  -2   9   12.56    0.41
  -5   2  -9   12.36    0.82
   5   2   9   12.86    0.80
   5  -2   9   10.97    0.84
   5  -2  -9   12.79    0.44
   5  -2 -10    2.04    0.36
  -5   2 -10    1.79    0.34
   5  -2  10    1.69    0.16
   5  -2  10    1.47    0.32
   5   2 -10    1.66    0.17
   5  -2 -10    1.87    0.18
   5  -2 -11   24.45    1.26
   5  -2 -11   25.02    0.65
   5   2 -11   23.90    0.65
   5  -2  11   25.17    0.61
   5   2  11   24.53    0.59
  -5   2 -11   25.27    1.30
   5  -2  11   24.20    1.34
  -5  -2  12   28.97    0.64
   5  -2 -12   29.64    0.73
   5   2 -12   29.07    0.73
   5   2  12   28.83    0.64
   5  -2  12   28.61    0.67
  -5   2  13    3.57    0.23
  -5  -2  13    3.33    0.22
   5   2 -13    3.42    0.26
   5  -2 -13    3.77    0.27
   5   2  13    3.62    0.23
  -5   2  14   20.98    0.54
  -5  -2  14   21.68    0.53
   5   2  14   21.30    0.51
   5  -2 -14   21.00    0.61
  -5   2 -15    1.35    0.16
   5  -2 -15    1.38    0.17
  -5   2  15    1.20    0.13
  -5  -2  15    1.23    0.12
  -5   2 -16   19.14    0.49
   5  -2 -16   19.47    0.52
  -5   2  16   18.82    0.45
  -5   2 -17    1.71    0.14
   5  -2 -17    1.63    0.14
  -5  -2  17    1.63    0.11
  -5   2  17    1.50    0.11
  -5   2 -18    2.32    0.13
  -5  -2 -18    2.09    0.12
  -5   2  18    2.06    0.10
   5  -3   0    0.01    0.10
   5   3   0   -0.03    0.07
   5   3   1   11.02    0.47
   5  -3   1   11.14    0.62
   5  -3  -1   11.62    0.63
  -5   3  -1   11.90    0.60
   5  -3  -1   11.77    0.48
   5  -3   2    0.12    0.10
   5  -3  -2    0.18    0.15
   5   3   2    0.04    0.05
  -5   3  -2    0.09    0.08
   5  -3  -2    0.04    0.05
   5  -3  -3   55.44    1.41
   5   3   3   54.48    1.10
  -5   3  -3   55.69    1.35
   5  -3   3   54.27    1.45
   5  -3  -3   57.52    1.19
   5   3   4    4.21    0.32
   5  -3  -4    3.88    0.33
  -5   3  -4    5.10    0.43
   5  -3   4    5.16    0.47
   5  -3  -5   13.73    0.67
   5   3   5   14.17    0.62
   5  -3   5   15.06    0.83
  -5   3  -5   14.27    0.75
   5  -3  -6    3.28    0.36
   5  -3   6    3.96    0.45
  -5   3  -6    3.77    0.42
   5  -3  -7    4.58    0.46
   5  -3   7    5.45    0.57
  -5   3  -7    5.30    0.52
   5  -3  -8    0.65    0.22
  -5   3  -8    1.03    0.27
   5  -3   8    1.19    0.30
   5  -3  -9    8.09    0.68
   5   3  -9    8.31    0.37
   5  -3  -9    8.70    0.37
   5  -3  -9    8.33    0.34
   5  -3   9    8.50    0.35
  -5   3  -9    8.11    0.69
   5  -3   9    8.07    0.75
   5  -3  10    0.06    0.13
   5  -3  10    0.01    0.06
   5  -3 -10    0.00    0.15
  -5   3 -10    0.16    0.17
   5   3 -10   -0.14    0.08
   5  -3 -10   -0.06    0.07
   5  -3 -11   13.25    0.94
   5  -3 -11   13.52    0.49
   5   3 -11   13.76    0.50
  -5   3 -11   14.07    0.99
   5  -3  11   14.28    1.05
   5   3  11   13.10    0.43
   5  -3  11   14.09    0.47
   5   3  12    2.73    0.20
   5  -3 -12    2.87    0.24
   5   3 -12    3.37    0.26
  -5   3 -13   18.29    0.56
   5   3  13   18.57    0.49
   5  -3 -13   18.39    0.58
  -5  -3  13   17.82    0.49
  -5   3 -14    7.60    0.35
  -5   3  14    7.31    0.32
  -5  -3  14    7.55    0.31
   5   3  14    7.53    0.29
   5  -3 -14    7.50    0.36
  -5   3  15    0.92    0.11
  -5   3 -15    1.02    0.13
   5  -3 -15    0.94    0.13
  -5   3  16    0.35    0.07
  -5  -3  16    0.39    0.06
  -5   3 -16    0.36    0.08
   5  -3 -16    0.33    0.09
  -5   3  17    2.73    0.15
   5  -3 -17    2.82    0.17
   5   3  17    2.58    0.12
  -5   3 -17    2.98    0.17
  -5   3 -18    0.19    0.04
  -5  -3 -18    0.11    0.03
  -5   3  18    0.11    0.03
   5  -4   0    0.11    0.06
   5  -4   0    0.04    0.09
   5  -4   1  114.60    2.07
   5  -4  -1  116.92    2.07
   5  -4  -1  116.33    1.73
  -5   4  -1  113.88    1.99
   5  -4  -2    6.23    0.48
   5  -4  -2    5.05    0.38
  -5   4  -2    6.17    0.48
   5  -4   2    6.10    0.49
   5  -4  -3  116.23    2.09
  -5   4  -3  117.39    2.11
   5  -4  -3  122.21    1.91
   5  -4   4   10.22    0.68
  -5   4  -4   10.64    0.66
   5  -4  -4   10.33    0.60
   5  -4   5    3.72    0.44
  -5   4  -5    3.48    0.40
   5  -4  -5    2.76    0.34
   5  -4   6    5.18    0.53
  -5   4  -6    5.00    0.50
   5  -4  -6    4.90    0.47
   5  -4   7   70.84    2.06
  -5   4  -7   74.23    1.98
   5  -4  -7   75.24    1.90
   5  -4  -8    5.91    0.57
   5  -4  -8    6.05    0.29
   5  -4   8    5.67    0.28
  -5   4  -8    5.96    0.59
   5  -4   8    5.38    0.60
   5  -4  -8    5.68    0.29
   5  -4  -9   23.41    1.18
   5  -4   9   22.81    0.58
  -5   4  -9   24.25    1.22
   5  -4   9   23.71    1.30
   5  -4  -9   23.89    0.59
   5  -4  -9   23.47    0.61
   5  -4 -10   16.67    1.04
   5  -4 -10   17.80    0.55
   5  -4 -10   17.57    0.50
   5  -4  10   17.82    0.52
  -5   4 -10   19.37    1.14
   5  -4  10   18.89    1.20
  -5   4 -11   57.47    0.96
   5  -4  11   59.66    0.95
   5   4  11   56.64    0.88
   5  -4 -11   58.53    1.01
   5  -4  12    0.91    0.12
  -5   4 -12    0.83    0.12
   5   4  12    1.06    0.12
   5  -4 -12    1.04    0.15
   5  -4  13    6.41    0.30
  -5   4 -13    6.55    0.33
   5  -4 -13    6.14    0.33
   5  -4 -14    1.07    0.15
   5  -4  14    0.71    0.10
  -5   4 -14    0.96    0.13
  -5  -4  15    8.15    0.28
  -5   4  15    8.07    0.31
   5  -4  15    7.89    0.28
  -5   4 -15    8.07    0.33
   5  -4 -15    8.10    0.34
  -5   4  16    7.96    0.28
  -5   4 -16    7.99    0.29
   5  -4 -16    8.04    0.31
  -5   4  17    1.56    0.11
   5  -4 -17    1.52    0.12
  -5   4 -17    1.73    0.12
   5  -5   0    0.05    0.11
   5  -5   0    0.01    0.10
   5  -5   1   15.61    0.80
   5  -5  -1   18.14    0.84
   5  -5  -1   15.31    0.70
  -5   5  -1   17.32    0.84
   5  -5  -2    4.95    0.44
   5  -5   2    4.56    0.45
   5  -5  -2    4.67    0.41
  -5   5  -2    4.03    0.43
   5  -5  -3   46.24    1.36
  -5   5  -3   45.85    1.42
   5  -5   3   48.44    1.47
   5  -5  -3   47.76    1.32
  -5   5  -4    7.33    0.59
   5  -5   4    9.19    0.67
   5  -5  -4    8.49    0.58
   5  -5   5   81.84    2.07
  -5   5  -5   83.35    2.03
   5  -5  -5   84.99    1.95
   5  -5   6   15.90    0.96
   5  -5  -6   14.68    0.85
   5  -5  -7   22.71    0.57
   5   5   7   21.70    0.66
   5  -5   7   21.11    1.15
  -5   5  -7   21.89    1.13
   5  -5  -7   20.28    1.05
   5  -5  -8    2.97    0.21
   5   5   8    2.71    0.25
   5   5  -8    2.69    0.21
   5  -5   8    2.31    0.18
   5  -5   8    2.55    0.43
  -5   5  -8    2.28    0.37
   5  -5  -8    2.13    0.37
   5  -5  -9   11.38    0.42
   5  -5  -9   11.17    0.43
  -5   5  -9   10.35    0.39
   5   5  -9   11.08    0.43
   5  -5   9   10.59    0.40
  -5   5  -9    9.81    0.81
   5  -5   9   11.32    0.92
   5  -5  -9   11.16    0.86
   5  -5 -10    0.30    0.08
   5  -5 -10    0.26    0.09
   5  -5  10    0.31    0.08
  -5   5 -10    0.17    0.07
   5   5 -10    0.31    0.09
   5  -5  10    0.24    0.18
   5  -5 -10    0.16    0.13
  -5   5 -10    0.39    0.18
   5  -5  11    8.82    0.37
  -5   5 -11    8.68    0.37
   5   5 -11    8.64    0.39
   5  -5 -11    8.61    0.40
   5  -5 -11    8.60    0.35
   5  -5 -12    0.23    0.09
   5  -5  12    0.17    0.06
  -5   5 -12    0.27    0.08
   5   5 -12    0.46    0.11
   5  -5  13    8.24    0.34
  -5   5 -13    8.38    0.36
   5   5 -13    8.49    0.34
   5  -5 -13    8.81    0.39
   5  -5 -14    0.23    0.09
   5  -5  14    0.15    0.05
  -5   5 -14    0.04    0.06
  -5   5  15    5.27    0.25
   5  -5  15    5.43    0.22
  -5   5 -15    5.45    0.25
   5  -5 -15    5.34    0.26
   5  -5 -16    0.77    0.10
  -5   5  16    0.70    0.08
  -5   5 -16    0.74    0.09
  -5   5  17    3.43    0.14
   5  -5 -17    3.61    0.16
  -5   5 -17    3.74    0.16
   5  -6   0   -0.02    0.11
   5  -6   0    0.23    0.11
   5  -6  -1   -0.05    0.11
   5  -6   1   -0.10    0.13
  -5   6  -1   -0.09    0.14
   5  -6  -1    0.10    0.09
   5  -6  -2   53.74    1.49
   5  -6   2   53.47    1.55
   5  -6  -2   55.07    1.51
  -5   6  -2   53.62    1.60
   5  -6   3   17.86    0.92
   5  -6  -3   16.53    0.83
  -5   6  -3   16.29    0.91
   5  -6  -3   16.47    0.85
   5  -6   4    1.95    0.34
   5  -6  -4    1.85    0.31
  -5   6  -4    1.99    0.33
   5  -6   5   94.33    2.29
  -5   6  -5   95.45    2.31
   5  -6  -5   93.43    2.17
   5  -6  -6    0.20    0.12
  -5   6  -6    0.22    0.10
   5  -6  -6    0.48    0.09
   5  -6  -6    0.58    0.10
   5   6   6    0.26    0.09
   5   6  -6    0.23    0.07
   5  -6   6    0.19    0.14
   5  -6  -6    0.26    0.06
   5  -6  -7   33.40    1.42
   5  -6  -7   35.19    0.75
   5  -6  -7   34.14    0.70
   5   6   7   34.60    0.87
   5   6  -7   36.11    0.77
   5  -6   7   34.57    0.72
   5  -6  -7   34.71    0.69
   5  -6   7   37.00    1.55
  -5   6  -7   38.16    1.55
   5  -6  -8   23.22    1.24
   5  -6  -8   23.09    0.61
   5   6   8   21.91    0.71
   5   6  -8   23.63    0.64
   5  -6   8   22.34    0.59
   5  -6  -8   22.48    0.55
  -5   6  -8   21.41    1.20
   5  -6   8   22.89    1.27
   5  -6  -9   12.45    0.44
   5  -6  -9   12.65    0.46
   5  -6   9   11.73    0.44
  -5   6  -9   12.10    0.42
   5   6  -9   11.88    0.46
  -5   6  -9   12.99    0.97
   5  -6   9   12.87    0.98
   5  -6  -9   11.95    0.92
   5  -6  10   25.59    0.64
  -5   6 -10   25.93    0.62
   5   6 -10   26.25    0.69
   5  -6 -10   26.39    0.68
   5  -6 -10   26.04    0.63
   5  -6  11   21.88    0.59
   5  -6 -11   21.34    0.61
   5  -6 -11   22.24    0.56
  -5   6 -11   22.19    0.59
   5   6 -11   21.65    0.61
   5  -6  12    0.33    0.09
  -5   6 -12    0.21    0.08
   5   6 -12    0.11    0.07
   5  -6 -12    0.22    0.07
   5  -6 -12    0.32    0.10
   5   6 -13   28.48    0.62
  -5   6 -13   29.07    0.63
   5  -6 -13   28.09    0.66
   5  -6  13   29.33    0.62
   5  -6  14   25.04    0.52
   5  -6 -14   25.63    0.59
  -5   6 -14   24.72    0.54
   5   6 -14   24.80    0.52
  -5   6  15    1.23    0.12
   5  -6  15    1.32    0.11
  -5   6 -15    1.25    0.12
   5  -6 -15    1.26    0.13
  -5   6  16    2.83    0.15
   5  -6 -16    2.89    0.16
  -5   6 -16    2.74    0.14
  -5   7   0   -0.13    0.12
   5  -7   0    0.15    0.11
   5  -7   1    8.25    0.63
   5  -7  -1   10.03    0.66
  -5   7  -1    8.79    0.69
   5  -7  -1    8.59    0.65
   5  -7   2    0.11    0.11
  -5   7  -2    0.08    0.14
   5  -7  -2    0.20    0.13
   5  -7  -2    0.17    0.14
   5  -7  -3    6.52    0.59
   5  -7  -3    8.06    0.35
   5   7   3    7.77    0.36
   5  -7   3    6.84    0.59
   5  -7  -3    7.57    0.32
  -5   7  -3    6.68    0.62
   5   7  -3    6.77    0.32
   5  -7  -3    7.82    0.34
  -5   7  -4    1.56    0.32
   5  -7  -4    2.19    0.36
   5  -7  -4    2.49    0.20
   5  -7  -4    2.47    0.18
   5   7   4    2.56    0.22
   5  -7   4    2.36    0.36
   5   7  -4    2.37    0.20
   5  -7  -4    2.45    0.19
   5  -7   4    2.48    0.19
   5  -7  -5    0.35    0.16
   5  -7  -5    0.64    0.11
   5  -7  -5    0.51    0.09
   5   7   5    0.50    0.11
   5   7  -5    0.66    0.12
   5  -7   5    0.60    0.10
   5  -7   5    0.67    0.19
   5  -7  -5    0.64    0.11
   5  -7   5    0.40    0.08
   5  -7  -6    2.52    0.40
   5  -7  -6    2.82    0.22
   5   7   6    2.97    0.26
   5  -7  -6    2.41    0.19
   5  -7   6    2.42    0.20
   5  -7   6    2.81    0.43
  -5   7  -6    2.73    0.44
   5  -7  -6    2.72    0.20
   5   7  -6    2.69    0.22
   5  -7  -7    6.72    0.66
   5  -7  -7    6.80    0.34
   5   7   7    6.63    0.40
   5   7  -7    6.66    0.35
   5  -7   7    6.33    0.32
   5  -7   7    6.43    0.66
  -5   7  -7    6.84    0.70
   5  -7  -7    6.67    0.31
   5  -7  -8    1.09    0.15
   5   7   8    1.05    0.18
   5   7  -8    0.84    0.14
   5  -7   8    0.85    0.13
   5  -7   8    1.07    0.29
   5  -7  -8    1.09    0.13
   5  -7   9    7.90    0.37
   5   7  -9    8.38    0.39
   5  -7  -9    7.82    0.36
   5  -7  -9    8.45    0.39
   5  -7  10    5.31    0.30
   5   7 -10    5.33    0.31
  -5   7 -10    5.58    0.29
   5  -7 -10    5.42    0.29
   5  -7 -10    5.37    0.31
   5  -7  11    0.14    0.07
  -5   7 -11    0.20    0.07
   5   7 -11    0.07    0.06
   5  -7 -11    0.13    0.07
   5  -7 -11    0.15    0.09
   5  -7  12    0.24    0.07
  -5   7 -12    0.21    0.07
   5   7 -12    0.19    0.08
   5  -7 -12    0.25    0.07
   5  -7 -12    0.21    0.09
   5  -7  13    0.03    0.05
  -5   7 -13   -0.04    0.06
   5   7 -13   -0.02    0.06
   5  -7 -13   -0.03    0.07
  -5   7 -14    2.69    0.17
   5  -7  14    2.59    0.16
   5  -7 -14    2.58    0.18
   5   7 -14    2.69    0.16
   5  -7 -15    0.58    0.08
   5  -7  15    0.52    0.06
  -5   7  15    0.70    0.08
  -5   7 -15    0.54    0.07
  -5   7  16    0.87    0.07
   5  -7 -16    0.82    0.07
  -5   8   0   -0.05    0.11
   5  -8   0    0.01    0.05
   5   8   0    0.00    0.05
   5   8   0    0.08    0.07
   5  -8   0    0.00    0.04
   5  -8   0    0.01    0.05
  -5   8  -1   -0.08    0.11
   5  -8  -1   -0.03    0.12
   5   8   1    0.05    0.07
   5   8  -1    0.12    0.06
   5   8   1    0.15    0.07
   5  -8   1    0.06    0.04
   5  -8  -1    0.01    0.05
   5  -8  -1    0.15    0.07
   5  -8   1    0.03    0.05
   5  -8  -2    1.13    0.28
   5   8   2    1.38    0.16
   5  -8   2    1.21    0.13
   5  -8  -2    1.30    0.14
  -5   8  -2    0.60    0.22
   5  -8   2    0.82    0.22
   5   8  -2    1.22    0.15
   5  -8  -2    1.30    0.16
   5  -8   2    1.30    0.15
   5  -8  -3   30.32    1.35
   5  -8  -3   29.18    0.62
   5   8   3   32.49    0.77
   5  -8  -3   30.95    0.70
   5  -8   3   31.58    1.30
  -5   8  -3   31.17    1.40
   5   8  -3   31.56    0.73
   5  -8  -3   30.48    0.69
   5  -8   3   30.77    0.70
   5  -8  -4    1.89    0.35
  -5   8  -4    1.93    0.37
   5   8   4    2.27    0.22
   5  -8  -4    1.85    0.18
   5  -8   4    2.09    0.35
   5   8  -4    2.13    0.20
   5  -8  -4    2.11    0.19
   5  -8   4    2.16    0.19
   5  -8  -5   65.04    2.05
   5  -8  -5   65.31    1.06
   5   8   5   63.96    1.18
   5  -8   5   65.99    1.98
  -5   8  -5   64.99    2.09
   5   8  -5   64.21    1.06
   5  -8  -5   64.72    0.99
   5  -8   5   62.86    0.96
  -5   8  -6    3.19    0.48
   5  -8  -6    3.36    0.49
   5  -8  -6    3.30    0.24
   5   8   6    3.07    0.28
   5  -8   6    2.77    0.22
   5  -8   6    2.73    0.43
   5   8  -6    3.00    0.24
   5  -8  -6    3.33    0.22
   5  -8   6    3.12    0.21
   5   8   7   -0.05    0.10
   5   8  -7    0.07    0.09
   5  -8  -7    0.15    0.08
   5  -8  -7    0.09    0.06
   5  -8   7    0.08    0.07
   5   8   8    6.83    0.42
   5  -8  -8    6.65    0.34
   5   8  -8    6.86    0.36
   5  -8  -8    6.75    0.30
   5  -8   8    6.91    0.34
   5  -8  -9    3.74    0.26
   5  -8   9    3.65    0.25
   5  -8  -9    3.23    0.23
   5   8  -9    4.01    0.28
   5  -8  10    0.28    0.09
   5   8 -10    0.37    0.10
   5  -8 -10    0.29    0.08
   5  -8 -10    0.37    0.11
   5  -8  11    0.72    0.11
   5   8 -11    0.93    0.14
   5  -8 -11    0.74    0.11
   5  -8 -11    0.75    0.12
   5  -8  12   16.27    0.46
  -5   8 -12   16.63    0.43
   5  -8 -12   16.53    0.48
   5  -8 -12   16.51    0.43
   5   8 -12   16.10    0.48
   5  -8  13   13.58    0.38
  -5   8 -13   13.71    0.36
   5   8 -13   13.95    0.40
   5  -8 -13   13.86    0.34
   5  -8 -13   13.95    0.41
  -5   8 -14    1.79    0.12
   5   8 -14    1.93    0.13
   5  -8 -14    2.16    0.15
  -5   8  15    1.09    0.09
   5  -8 -15    1.04    0.09
   5  -9   0   -0.03    0.06
   5   9   0    0.01    0.06
   5   9   0   -0.08    0.07
  -5   9   0   -0.14    0.16
   5  -9   0    0.00    0.06
   5  -9  -1   16.35    0.49
   5   9  -1   16.92    0.55
   5   9   1   16.73    0.56
   5  -9   1   16.95    0.48
  -5   9   1   16.40    1.03
  -5   9  -1   16.65    1.04
   5   9  -1   16.41    0.54
   5   9   1   16.88    0.54
   5  -9  -1   17.10    0.54
   5  -9   1   16.85    0.54
   5  -9  -2    0.97    0.26
   5   9   2    1.14    0.16
   5  -9  -2    1.06    0.14
   5   9  -2    1.13    0.15
  -5   9   2    0.91    0.27
  -5   9  -2    1.08    0.27
   5  -9  -2    0.89    0.13
   5  -9   2    0.91    0.13
   5  -9  -3    0.97    0.14
   5   9  -3    0.86    0.14
  -5   9  -3    0.85    0.25
   5   9   3    0.86    0.15
   5  -9  -3    1.16    0.15
   5  -9   3    0.84    0.13
   5   9   4    2.88    0.26
   5  -9  -4    2.71    0.22
   5   9  -4    2.32    0.21
   5  -9   4    2.37    0.20
   5  -9  -4    2.78    0.23
   5   9   5   16.71    0.63
   5  -9  -5   16.31    0.54
   5   9  -5   16.89    0.56
   5  -9  -5   16.30    0.51
   5  -9   5   15.85    0.49
   5   9   6    1.26    0.20
   5  -9  -6    1.09    0.16
   5  -9  -6    1.33    0.15
   5  -9   6    1.24    0.14
   5   9  -6    1.16    0.16
   5   9   7    7.91    0.45
   5  -9  -7    8.16    0.38
   5  -9  -7    8.82    0.35
   5   9  -7    8.43    0.40
   5  -9  -8    0.86    0.14
   5  -9  -8    0.86    0.11
   5   9  -8    0.55    0.13
   5  -9  -9    6.20    0.32
   5  -9  -9    6.19    0.32
   5   9  -9    6.40    0.34
   5  -9 -10   -0.02    0.05
   5  -9 -10   -0.11    0.08
   5   9 -10   -0.09    0.08
   5  -9 -11    7.48    0.30
   5  -9 -11    7.22    0.32
   5   9 -11    7.56    0.33
   5   9 -12    0.43    0.08
   5  -9 -12    0.41    0.08
   5  -9 -12    0.54    0.08
   5   9 -13    0.50    0.08
   5  -9 -13    0.55    0.08
   5  -9 -13    0.55    0.07
   5   9 -14    0.41    0.05
   5  -9 -14    0.39    0.06
   5  10   0    0.12    0.08
   5  10   0   -0.12    0.08
   5 -10   0    0.10    0.06
   5 -10   0    0.10    0.08
   5  10   1    0.15    0.07
   5  10  -1    0.06    0.08
   5  10  -1    0.02    0.06
   5 -10  -1    0.10    0.06
   5 -10  -1    0.07    0.08
   5 -10   1    0.03    0.07
   5  10   2    0.16    0.09
   5  10  -2    0.23    0.09
   5 -10  -2    0.15    0.07
   5 -10  -2    0.10    0.07
   5 -10   2    0.11    0.07
   5  10  -2    0.17    0.07
   5  10   3   31.33    0.83
   5  10  -3   32.04    0.76
   5  10  -3   31.19    0.76
   5 -10  -3   31.72    0.73
   5 -10   3   31.64    0.74
   5 -10  -3   32.67    0.74
   5  10   4    2.13    0.24
   5  10  -4    2.34    0.21
   5  10  -4    2.09    0.20
   5 -10  -4    1.99    0.19
   5 -10   4    2.16    0.20
   5 -10  -4    1.94    0.19
   5  10   5   63.47    1.23
   5 -10  -5   63.91    1.05
   5  10  -5   65.10    1.10
   5 -10  -5   64.17    0.99
   5 -10   5   64.77    0.99
   5  10   6    0.15    0.12
   5 -10  -6    0.12    0.09
   5 -10   6    0.14    0.07
   5 -10  -6    0.10    0.06
   5  10  -6   -0.02    0.09
   5 -10  -7   27.47    0.67
   5 -10  -7   28.45    0.60
   5  10  -7   27.05    0.70
   5 -10  -8    5.35    0.29
   5  10  -8    5.02    0.30
   5 -10  -9    0.01    0.07
   5 -10  -9    0.16    0.07
   5  10  -9    0.04    0.07
   5 -10 -10    1.30    0.14
   5 -10 -10    1.40    0.14
   5  10 -10    1.32    0.15
   5 -10 -11   11.67    0.36
   5 -10 -11   11.49    0.34
   5  10 -11   11.65    0.38
   5 -10 -12    0.17    0.05
   5 -10 -12    0.19    0.06
   5  10 -12    0.31    0.07
   5 -10 -13    0.08    0.04
   5  10 -13    0.14    0.04
   5  11   0    0.05    0.07
   5 -11   0    0.00    0.07
   5 -11   0    0.02    0.05
   5  11   1   14.90    0.55
   5  11  -1   15.38    0.53
   5 -11  -1   15.70    0.47
   5  11  -1   14.95    0.52
   5 -11  -1   15.57    0.53
   5 -11   1   14.33    0.51
   5  11   2   -0.03    0.08
   5  11  -2    0.02    0.07
   5  11  -2    0.03    0.07
   5 -11  -2    0.01    0.07
   5 -11  -2    0.03    0.07
   5 -11   2    0.07    0.07
   5  11   3    0.21    0.10
   5  11  -3    0.23    0.09
   5  11  -3    0.23    0.09
   5 -11  -3    0.15    0.08
   5 -11  -3    0.18    0.08
   5 -11   3    0.26    0.09
   5  11   4    0.17    0.10
   5  11  -4    0.04    0.07
   5  11  -4    0.01    0.06
   5 -11  -4    0.01    0.07
   5 -11  -4    0.03    0.06
   5 -11   4    0.02    0.05
   5  11   5    0.54    0.14
   5  11  -5    0.42    0.11
   5  11  -5    0.46    0.10
   5 -11  -5    0.33    0.10
   5 -11  -5    0.44    0.10
   5 -11   5    0.30    0.08
   5  11  -6    1.15    0.16
   5 -11  -6    1.49    0.16
   5 -11   6    1.19    0.13
   5 -11  -6    1.22    0.13
   5  11  -6    1.24    0.14
   5  11   6    1.13    0.17
   5 -11  -7    5.81    0.29
   5  11  -7    6.46    0.30
   5  11  -7    6.18    0.31
   5 -11  -7    5.99    0.26
   5 -11   7    5.92    0.24
   5  11  -8    0.92    0.11
   5 -11  -8    1.00    0.12
   5 -11  -8    0.99    0.13
   5  11  -8    0.85    0.13
   5 -11  -9    7.97    0.31
   5 -11  -9    8.62    0.32
   5  11  -9    7.77    0.28
   5  11  -9    7.96    0.33
   5 -11 -10    0.50    0.08
   5  11 -10    0.56    0.09
   5 -11 -10    0.54    0.08
   5 -11 -11    3.65    0.17
   5 -11 -11    3.55    0.17
   5  11 -11    3.88    0.19
   5 -11 -12    0.06    0.03
   5 -11 -12    0.07    0.03
   5  11 -12    0.04    0.03
   5 -12   0    0.03    0.08
   5  12   0   -0.01    0.08
   5 -12  -1   24.23    0.53
   5 -12  -1   24.66    0.62
   5 -12   1   24.47    0.62
   5  12   1   25.46    0.70
   5  12  -1   23.27    0.64
   5 -12  -2    0.26    0.07
   5  12   2    0.40    0.11
   5  12  -2    0.25    0.08
  -5 -12  -2    0.44    0.07
   5 -12  -2    0.37    0.09
   5 -12   2    0.36    0.10
   5  12  -3    1.18    0.15
   5 -12  -3    0.95    0.12
   5  12   3    0.95    0.16
   5  12  -3    1.00    0.13
   5 -12  -3    1.22    0.14
   5 -12   3    0.91    0.13
   5  12  -4    0.08    0.08
   5 -12  -4   -0.01    0.06
   5 -12   4    0.02    0.05
   5 -12  -4    0.06    0.06
   5  12  -4    0.16    0.07
   5  12   4   -0.04    0.09
   5 -12  -5    4.36    0.24
   5  12  -5    4.63    0.24
   5  12   5    4.26    0.30
   5 -12  -5    4.32    0.22
   5 -12   5    4.33    0.23
   5  12  -5    4.32    0.26
   5  12  -6    1.04    0.13
   5  12  -6    1.00    0.11
   5 -12  -6    0.89    0.10
   5 -12   6    1.07    0.11
   5 -12  -6    1.01    0.13
   5  12  -7    1.90    0.14
   5 -12  -7    1.97    0.16
   5 -12  -7    1.95    0.13
   5  12  -7    1.76    0.15
   5 -12  -8    0.77    0.10
   5  12  -8    0.52    0.09
   5 -12  -8    0.77    0.10
   5  12  -9   27.59    0.52
   5 -12  -9   28.32    0.49
   5 -12  -9   28.06    0.48
  -5 -12  10    1.14    0.07
   5  12 -10    1.53    0.11
   5 -12 -10    1.41    0.10
   5 -12 -10    1.52    0.11
   5  12 -11    0.28    0.05
   5  13   0    0.18    0.07
  -5 -13   0    0.08    0.05
   5 -13   0    0.03    0.06
   5  13  -1   17.29    0.49
   5  13   1   16.34    0.50
  -5 -13  -1   16.70    0.39
  -5 -13   1   17.78    0.43
   5 -13  -1   17.00    0.46
   5 -13   1   16.84    0.46
   5  13  -2    0.66    0.11
   5  13   2    0.56    0.11
  -5 -13   2    0.60    0.09
   5 -13  -2    0.65    0.10
   5 -13   2    0.59    0.10
   5 -13  -2    0.56    0.08
   5  13  -3    0.18    0.06
   5  13   3    0.09    0.07
   5 -13  -3    0.05    0.05
  -5 -13   3    0.06    0.05
   5 -13   3    0.10    0.06
   5 -13  -3    0.09    0.04
   5  13  -4    1.76    0.14
   5 -13  -4    1.68    0.13
  -5 -13   4    1.58    0.14
   5 -13   4    1.58    0.13
   5 -13  -4    1.63    0.13
   5 -13  -5    0.05    0.03
  -5 -13   5    0.08    0.06
   5 -13   5    0.13    0.05
   5 -13  -5    0.13    0.05
   5  13  -6    0.29    0.07
   5 -13  -6    0.27    0.05
  -5 -13   6    0.31    0.07
   5 -13   6    0.26    0.05
   5 -13  -6    0.22    0.05
   5 -13  -7    1.40    0.11
  -5 -13   7    1.40    0.10
   5  13  -7    1.46    0.12
   5 -13  -7    1.40    0.11
  -5 -13   8    1.76    0.10
   5 -13  -8    1.61    0.11
   5 -13  -8    1.73    0.11
   5 -13  -9    3.96    0.14
  -5 -14   0    0.04    0.04
   5 -14   0    0.11    0.05
  -5 -14  -1    0.65    0.06
  -5 -14   1    0.83    0.08
   5 -14  -1    0.72    0.09
   5 -14   1    0.87    0.09
  -5 -14   2    3.72    0.16
   5 -14  -2    3.70    0.17
   5 -14   2    3.74    0.18
  -5 -14   3    2.46    0.13
   5 -14  -3    2.40    0.13
   5 -14   3    2.36    0.13
  -5 -14   4    0.57    0.07
   5 -14  -4    0.46    0.06
   5 -14   4    0.46    0.06
   5 -14  -4    0.53    0.06
   5 -14  -5    0.13    0.04
   5 -14  -5    0.14    0.03
  -5 -14   5    0.10    0.04
   5 -14  -6    0.73    0.06
  -5 -14   6    0.71    0.06
   6   0   0  307.46    3.25
  -6   0   0  310.98    2.51
   6   0   1    0.17    0.12
  -6   0  -1    0.05    0.06
   6   0  -1   -0.01    0.08
   6   0   2    0.16    0.09
   6   0  -2    0.26    0.14
  -6   0  -2    0.30    0.10
   6   0   3    0.03    0.08
  -6   0  -3   -0.04    0.06
   6   0   4  198.62    2.83
  -6   0  -4  198.75    2.38
   6   0   5    0.08    0.09
  -6   0  -5   -0.09    0.11
   6   0   6    0.47    0.18
  -6   0  -6    0.26    0.11
   6   0   7    0.02    0.11
  -6   0  -7    0.05    0.12
   6   0   8  263.32    3.92
   6   0   9   -0.07    0.15
   6   0  -9   -0.01    0.05
   6   0 -10   28.17    0.70
   6   0  10   28.19    0.65
   6   0  10   27.04    1.36
   6   0  11   -0.05    0.08
   6   0  11    0.01    0.11
   6   0 -11    0.08    0.07
   6   0  12   38.14    0.77
   6   0 -12   37.49    0.83
   6   0  13    0.06    0.07
   6   0 -13   -0.01    0.07
  -6   0  13   -0.01    0.05
   6   0  14    8.17    0.31
   6   0 -14    8.55    0.38
  -6   0  14    7.95    0.30
  -6   0  15   -0.09    0.05
   6   0  15    0.04    0.03
   6   0 -15    0.04    0.07
  -6   0 -16   27.30    0.56
  -6   0  16   26.10    0.43
  -6   0 -17    0.04    0.04
  -6   0 -18    1.95    0.10
  -6   1   0  279.13    2.62
   6  -1   0  270.96    3.18
   6   1   0  270.33    2.96
  -6   1  -1   10.63    0.52
   6   1   1    8.68    0.54
   6   1  -1   10.00    0.57
   6  -1  -1    9.24    0.60
   6  -1   1   10.28    0.62
  -6   1  -2   14.16    0.61
   6  -1   2   14.92    0.76
   6  -1  -2   14.72    0.75
   6   1   2   15.76    0.72
   6   1  -2   14.17    0.70
   6  -1   3   16.45    0.82
  -6   1  -3   16.65    0.70
   6   1   3   16.68    0.76
   6  -1  -3   16.92    0.82
  -6   1  -4    0.33    0.11
   6   1   4    0.41    0.14
   6  -1   4    0.39    0.16
   6   1   5    6.25    0.51
   6  -1   5    6.54    0.56
  -6   1  -5    7.24    0.52
  -6   1  -6    2.05    0.30
   6   1   6    1.80    0.29
   6  -1   6    1.61    0.29
  -6   1  -7    0.02    0.08
   6   1   7   -0.15    0.13
   6  -1   7    0.22    0.16
  -6   1  -8   11.46    0.76
   6   1   8   10.46    0.75
   6  -1   8   10.44    0.81
   6  -1  -9    3.37    0.24
   6   1  -9    2.93    0.22
  -6   1  -9    2.68    0.39
   6   1   9    2.93    0.42
   6  -1   9    3.06    0.46
   6  -1   9    2.80    0.21
   6  -1 -10   46.87    0.90
   6   1 -10   50.10    0.93
  -6   1 -10   47.91    1.69
   6   1  10   47.51    1.73
   6  -1  10   48.11    1.87
   6   1  10   50.03    0.87
   6  -1  10   49.46    0.86
   6   1  11   23.15    0.60
   6  -1  11   23.24    0.60
   6   1 -11   23.00    0.64
   6  -1 -11   22.90    0.65
   6  -1  12   10.80    0.39
   6   1  12    9.90    0.39
   6  -1  12    9.74    0.39
   6   1 -12   10.11    0.44
   6  -1 -12   10.17    0.44
  -6   1  12   10.04    0.37
   6  -1  13   -0.02    0.04
   6   1  13    0.15    0.07
   6  -1  13    0.03    0.07
   6  -1 -13   -0.07    0.08
   6   1 -13    0.08    0.08
  -6   1  13   -0.04    0.05
   6  -1  14    5.13    0.23
   6   1  14    5.69    0.28
   6   1 -14    5.56    0.31
   6  -1 -14    5.43    0.30
  -6   1  14    5.73    0.26
  -6   1  15    0.10    0.05
   6   1  15    0.12    0.05
   6  -1 -15    0.22    0.09
  -6   1  16    3.11    0.16
   6   1  16    3.28    0.15
   6  -1 -16    3.46    0.21
  -6   1 -16    3.51    0.20
  -6   1 -17    2.00    0.13
  -6  -1 -17    2.03    0.13
   6   1 -18    0.23    0.04
   6  -1 -18    0.33    0.05
  -6   1 -18    0.20    0.04
  -6  -1 -18    0.25    0.04
   6  -2   0   14.69    0.77
   6   2   0   13.74    0.63
   6  -2   1   19.68    0.89
   6   2   1   18.73    0.75
   6  -2  -1   19.46    0.88
   6   2  -1   20.26    0.78
  -6   2  -1   19.53    0.77
   6  -2  -2   95.64    1.97
   6  -2   2   97.15    2.00
  -6   2  -2   95.29    1.72
   6  -2  -3   27.05    1.06
   6   2   3   25.95    0.92
  -6   2  -3   25.68    0.92
   6  -2   3   26.47    1.07
   6   2   4   27.00    0.96
   6  -2   4   26.03    1.10
  -6   2  -4   26.57    0.98
   6  -2   5    1.60    0.29
   6   2   5    1.88    0.27
  -6   2  -5    1.43    0.24
   6   2   6  119.70    2.21
  -6   2  -6  118.41    2.28
  -6   2  -7    3.72    0.43
   6   2   7    4.55    0.45
   6  -2   7    3.56    0.47
  -6   2  -8    0.30    0.14
   6  -2  -8    0.05    0.04
   6  -2   8    0.08    0.04
   6  -2   8    0.21    0.07
   6  -2   8   -0.13    0.12
   6  -2  -8    0.22    0.07
   6  -2  -9    8.48    0.37
   6   2  -9    8.93    0.38
  -6   2  -9    7.44    0.65
   6  -2   9    9.18    0.81
   6  -2   9    8.42    0.35
   6  -2   9    8.97    0.36
   6  -2 -10   16.62    0.53
   6   2 -10   16.87    0.54
  -6   2 -10   16.86    1.03
   6  -2  10   16.79    1.13
   6  -2  10   17.07    0.50
   6  -2  10   16.42    0.50
   6  -2  11   16.37    0.51
   6   2  11   16.48    0.50
   6  -2  11   16.60    0.48
   6   2 -11   16.20    0.54
   6  -2 -11   16.52    0.55
   6   2  12   11.01    0.41
   6  -2  12   10.53    0.41
   6  -2  12   10.71    0.37
   6  -2 -12   10.18    0.44
   6   2 -12   11.09    0.45
  -6   2  12   10.54    0.38
   6   2  13   16.68    0.48
   6   2 -13   16.30    0.54
   6  -2 -13   16.76    0.55
  -6   2  13   16.53    0.47
  -6   2 -14   28.45    0.65
  -6   2  14   28.89    0.59
   6   2  14   29.05    0.59
   6  -2 -14   28.56    0.69
  -6   2  15   -0.04    0.05
  -6   2 -15    0.08    0.06
   6  -2 -15    0.01    0.07
  -6   2  16    1.37    0.11
   6  -2 -16    1.70    0.15
   6   2  16    1.44    0.11
  -6   2 -16    1.59    0.14
  -6   2 -17    0.00    0.04
  -6  -2 -17    0.06    0.04
  -6   2  17    0.03    0.02
   6  -3   0   30.18    1.14
   6   3   0   33.61    0.96
   6  -3   1   21.48    0.96
   6   3   1   20.30    0.74
   6  -3  -1   21.16    0.95
  -6   3  -1   20.46    0.84
   6  -3   2   20.78    0.96
   6  -3  -2   21.17    0.96
   6   3   2   20.57    0.74
  -6   3  -2   20.33    0.85
   6  -3  -3   16.48    0.85
  -6   3  -3   15.60    0.77
   6  -3   3   16.76    0.88
   6  -3   4    1.13    0.26
  -6   3  -4    1.41    0.25
   6  -3   5    0.35    0.16
  -6   3  -5    0.37    0.15
   6  -3   6    0.44    0.18
  -6   3  -6    0.49    0.18
   6  -3   7    3.16    0.46
  -6   3  -7    3.35    0.43
   6  -3  -7    3.39    0.23
   6  -3  -8    4.92    0.28
   6  -3  -8    5.30    0.28
   6   3  -8    5.09    0.28
  -6   3  -8    5.03    0.54
   6  -3   8    5.08    0.59
   6  -3   8    5.01    0.26
   6  -3   8    4.81    0.27
   6   3  -9    5.88    0.31
   6  -3  -9    6.16    0.31
   6  -3  -9    6.29    0.33
  -6   3  -9    6.14    0.63
   6  -3   9    6.77    0.72
   6  -3   9    6.36    0.30
   6  -3   9    6.63    0.32
   6  -3 -10   20.84    0.60
   6   3 -10   20.35    0.60
   6  -3 -10   20.93    0.55
   6  -3  10   21.05    0.57
   6  -3  10   21.70    0.55
  -6   3 -10   20.82    1.17
   6  -3  10   21.88    1.31
   6  -3 -11    0.19    0.09
   6   3 -11    0.03    0.06
   6  -3  11    0.01    0.06
   6   3  11    0.06    0.05
   6   3  12    3.97    0.24
   6  -3 -12    4.01    0.28
  -6   3  13    0.12    0.06
  -6   3 -13   -0.08    0.08
   6   3  13    0.04    0.06
   6  -3 -13   -0.02    0.07
  -6   3  14    1.12    0.12
  -6   3 -14    1.25    0.14
   6   3  14    1.15    0.12
   6  -3 -14    1.11    0.15
  -6   3  15    2.99    0.17
  -6   3 -15    3.55    0.21
   6  -3 -15    3.41    0.22
  -6   3  16    0.70    0.08
  -6   3 -16    0.83    0.09
   6  -3 -16    0.95    0.11
   6   3  16    0.91    0.09
  -6   3 -17    0.25    0.05
  -6  -3 -17    0.28    0.05
   6  -4   0   37.24    1.31
   6  -4  -1   26.74    1.10
   6  -4   1   27.90    1.13
  -6   4  -1   25.97    1.03
   6  -4  -2   38.59    1.33
   6  -4   2   40.63    1.39
  -6   4  -2   38.20    1.26
   6  -4   3    0.53    0.17
  -6   4  -3    0.51    0.16
   6  -4  -3    0.59    0.17
   6  -4   4    0.08    0.11
  -6   4  -4    0.36    0.16
   6  -4   5    7.52    0.67
  -6   4  -5    7.07    0.59
   6  -4   6   67.54    2.04
  -6   4  -6   64.98    1.85
   6  -4  -7   18.24    0.53
   6  -4  -7   17.93    0.50
   6  -4   7   17.54    0.49
   6  -4   7   16.90    0.47
   6  -4   7   18.10    1.11
  -6   4  -7   18.22    1.02
   6  -4  -7   18.17    0.53
   6  -4  -7   17.54    0.52
   6   4   7   16.32    0.58
   6  -4  -8   11.05    0.42
   6  -4   8    9.09    0.35
   6  -4   8   10.65    0.39
  -6   4  -8   10.09    0.79
   6  -4   8   12.17    0.94
   6  -4  -8   10.81    0.42
   6   4   8   11.67    0.50
  -6   4  -9    0.03    0.13
   6  -4  -9   -0.03    0.05
   6  -4  -9    0.08    0.07
   6  -4   9    0.02    0.06
   6  -4   9    0.09    0.07
   6  -4   9   -0.08    0.14
   6  -4  10    9.15    0.38
   6  -4 -10    9.19    0.41
   6  -4 -10    8.92    0.37
  -6   4 -10    9.26    0.38
   6  -4 -11    0.70    0.14
  -6   4 -11    1.01    0.14
   6  -4 -11    0.98    0.12
   6   4  11    0.96    0.13
  -6   4 -12    2.37    0.19
   6  -4 -12    2.71    0.22
   6   4  12    2.94    0.20
  -6   4 -13    1.70    0.16
   6   4  13    1.68    0.15
   6  -4 -13    1.68    0.18
  -6   4 -14   14.77    0.43
  -6   4  14   14.58    0.41
   6   4  14   14.19    0.36
   6  -4 -14   14.33    0.46
   6  -4 -15    0.06    0.06
  -6   4  15    0.07    0.04
  -6   4 -15    0.16    0.06
  -6   4  16    1.44    0.10
   6  -4 -16    1.41    0.12
  -6   4 -16    1.58    0.12
  -6  -4 -17    0.77    0.07
  -6   4 -17    0.84    0.07
   6  -5   0   21.58    1.02
  -6   5   0   21.85    1.01
   6  -5   1   10.35    0.71
   6  -5  -1    9.92    0.69
  -6   5  -1    8.56    0.64
   6  -5   2   13.17    0.82
   6  -5  -2   13.00    0.79
  -6   5  -2   12.76    0.78
   6  -5   3    3.82    0.46
   6  -5  -3    4.45    0.46
  -6   5  -3    3.89    0.45
   6  -5   4    1.64    0.31
  -6   5  -4    2.04    0.33
   6  -5  -5    2.37    0.20
   6  -5  -5    1.89    0.17
  -6   5  -5    2.28    0.37
   6  -5  -5    2.01    0.17
   6  -5  -5    2.14    0.18
   6  -5   5    1.78    0.33
   6  -5   6    2.16    0.39
   6   5   6    2.50    0.23
   6  -5  -6    2.43    0.19
   6  -5  -6    2.35    0.20
  -6   5  -6    2.24    0.38
   6  -5   6    2.29    0.18
   6  -5   6    2.35    0.18
   6  -5  -6    2.40    0.19
   6  -5   7    4.40    0.56
  -6   5  -7    4.29    0.52
   6  -5  -7    4.89    0.29
   6  -5   7    4.99    0.27
   6  -5   7    4.40    0.24
   6  -5  -7    4.76    0.27
   6   5  -7    4.51    0.26
   6  -5  -7    4.70    0.28
   6   5   7    4.83    0.33
   6  -5  -8   16.75    0.53
   6  -5   8   15.47    0.48
   6   5   8   17.03    0.61
   6  -5  -8   17.25    0.53
  -6   5  -8   17.64    1.07
   6  -5   8   17.28    1.14
   6  -5  -9   10.03    0.41
   6  -5  -9    9.04    0.40
   6  -5 -10    2.48    0.22
   6  -5 -10    2.41    0.20
  -6   5 -10    2.81    0.20
   6  -5 -11    0.91    0.14
   6  -5 -11    0.71    0.11
  -6   5 -11    0.93    0.12
   6   5  11    1.05    0.12
   6  -5 -12    2.64    0.22
  -6   5 -12    2.74    0.20
   6   5  12    2.63    0.18
  -6   5 -13    2.93    0.20
   6  -5 -13    2.90    0.23
  -6   5  14    5.02    0.23
  -6   5 -14    5.08    0.24
   6  -5 -14    5.03    0.27
  -6   5  15    1.06    0.10
  -6   5 -15    1.16    0.11
   6  -5 -15    1.14    0.12
   6   5 -15    1.16    0.10
  -6   5  16    1.58    0.10
   6  -5 -16    1.64    0.12
  -6   5 -16    1.78    0.11
   6  -6   0  186.01    3.06
  -6   6   0  186.01    3.14
   6  -6   1   35.98    1.38
   6  -6  -1   38.17    1.38
   6  -6  -2   15.50    0.88
   6  -6   2   15.39    0.91
  -6   6  -2   14.93    0.90
   6  -6  -2   16.46    0.84
   6  -6  -3   13.72    0.46
   6   6   3   14.07    0.47
   6  -6   3   12.62    0.84
   6  -6  -3   13.09    0.81
   6  -6  -3   13.79    0.43
   6  -6  -3   14.39    0.47
  -6   6  -3   13.85    0.88
  -6   6  -4   64.43    1.93
   6  -6  -4   64.85    1.01
   6   6   4   63.98    1.04
   6  -6  -4   63.20    0.96
   6  -6   4   60.72    1.89
   6  -6  -4   61.08    0.93
   6  -6   4   62.41    0.90
   6  -6  -4   63.12    0.98
   6   6  -4   60.89    0.96
   6  -6   5    7.45    0.69
  -6   6  -5    7.01    0.66
   6  -6  -5    6.65    0.32
   6   6   5    6.44    0.35
   6  -6  -5    7.34    0.35
   6  -6  -5    6.93    0.32
   6  -6   5    6.82    0.30
   6   6  -5    6.86    0.33
   6  -6  -5    7.21    0.33
   6  -6   6    3.22    0.47
  -6   6  -6    3.59    0.49
   6  -6  -6    3.63    0.25
   6  -6   6    3.31    0.21
   6  -6  -6    3.61    0.24
   6   6  -6    3.49    0.24
   6  -6  -6    3.40    0.23
   6   6   6    3.89    0.29
   6  -6   7   11.37    0.91
  -6   6  -7   13.63    0.96
   6  -6  -7   13.57    0.48
   6  -6  -7   12.57    0.44
   6   6  -7   12.78    0.46
   6  -6  -7   12.47    0.45
   6   6   7   12.45    0.54
   6  -6  -8   38.44    0.81
   6  -6  -8   37.24    0.73
   6   6   8   37.82    0.94
   6  -6  -8   37.85    0.80
   6   6  -8   39.24    0.82
   6  -6  -9   12.24    0.46
   6   6  -9   13.40    0.48
   6  -6  -9   12.15    0.45
   6  -6 -10    1.27    0.16
   6  -6 -10    1.38    0.16
   6   6 -10    1.22    0.15
   6  -6 -11    3.06    0.24
   6  -6 -11    2.94    0.21
   6   6  11    3.39    0.20
   6   6 -11    2.82    0.21
  -6   6 -11    3.29    0.22
   6  -6 -12   14.33    0.41
   6  -6 -12   15.00    0.49
  -6   6 -12   15.51    0.44
   6  -6 -13    0.09    0.07
  -6   6 -13    0.13    0.05
   6  -6 -14   -0.05    0.06
  -6   6 -14    0.00    0.04
   6  -6 -15    0.11    0.05
  -6   6  15    0.18    0.05
  -6   6 -15    0.20    0.05
   6  -6 -16    9.01    0.24
   6  -7   0    3.00    0.20
   6  -7   0    2.88    0.41
   6  -7   0    2.98    0.20
   6  -7   0    3.04    0.23
   6   7   0    3.90    0.25
  -6   7   0    2.71    0.41
  -6   7   1   10.95    0.83
  -6   7  -1   11.07    0.81
   6  -7  -1   10.43    0.39
   6   7   1   11.68    0.44
   6  -7  -1   10.38    0.74
   6  -7   1    9.85    0.74
   6  -7  -1   10.67    0.39
   6  -7   1   10.60    0.38
   6   7  -1    9.93    0.40
   6  -7  -1   10.51    0.42
   6  -7   1   10.67    0.42
  -6   7  -2   17.18    1.02
   6  -7  -2   15.89    0.90
   6  -7  -2   16.37    0.50
   6   7   2   16.55    0.53
   6  -7   2   16.38    0.97
   6  -7  -2   14.64    0.88
   6  -7  -2   16.18    0.49
   6  -7   2   15.66    0.46
   6   7  -2   15.72    0.50
   6  -7  -2   15.81    0.51
   6  -7   2   15.51    0.50
   6  -7   3    0.07    0.12
  -6   7  -3    0.19    0.17
   6  -7  -3    0.14    0.07
   6  -7  -3    0.08    0.05
   6   7   3    0.20    0.09
   6   7  -3    0.15    0.07
   6  -7   3    0.19    0.06
   6  -7  -3    0.18    0.07
   6  -7  -3    0.17    0.07
   6  -7   3    0.33    0.09
  -6   7  -4   75.71    2.21
   6  -7  -4   73.60    1.12
   6  -7  -4   70.89    1.03
   6   7   4   74.40    1.19
   6  -7   4   71.76    2.11
   6  -7  -4   71.81    1.04
   6  -7   4   70.92    0.96
   6   7  -4   70.50    1.08
   6  -7  -4   73.31    1.09
   6  -7   4   71.89    1.03
   6  -7  -5    9.35    0.41
   6  -7   5    8.21    0.74
   6  -7  -5    8.88    0.37
   6   7   5    8.75    0.44
  -6   7  -5    8.93    0.78
   6   7  -5    8.51    0.38
   6  -7  -5    8.96    0.38
   6  -7   5    7.92    0.33
   6  -7  -6   60.78    1.03
   6  -7   6   63.73    2.09
   6   7   6   59.07    1.16
   6  -7  -6   58.80    0.95
  -6   7  -6   62.04    2.07
   6   7  -6   59.16    1.02
   6  -7  -6   60.74    0.97
   6   7   7    0.51    0.13
   6   7  -7    0.75    0.13
   6  -7  -7    0.75    0.13
   6  -7  -7    0.47    0.10
   6  -7  -8   26.87    0.68
   6  -7   8   26.09    0.64
   6   7   8   27.67    0.82
   6  -7  -8   26.91    0.62
   6   7  -8   27.59    0.70
   6  -7  -9    1.81    0.19
   6  -7   9    1.82    0.17
   6  -7  -9    1.92    0.19
   6   7  -9    1.98    0.19
   6  -7  10    0.92    0.12
   6   7 -10    0.90    0.13
   6  -7 -10    1.07    0.14
   6  -7 -10    0.92    0.14
   6  -7  11   -0.06    0.05
   6   7 -11    0.09    0.07
   6  -7 -11    0.01    0.06
   6  -7 -11    0.04    0.07
   6  -7  12    4.15    0.21
   6  -7 -12    3.81    0.21
   6  -7 -12    3.89    0.24
   6   7 -12    3.84    0.22
   6  -7 -13    6.26    0.28
   6  -7 -14    9.51    0.31
  -6   7  15    0.00    0.03
   6  -7 -15    0.05    0.04
   6  -8   0    9.14    0.36
   6   8   0    9.97    0.43
   6  -8   0    9.09    0.36
  -6   8   0    9.83    0.81
   6  -8   0    9.75    0.42
   6   8   0    9.17    0.40
   6  -8  -1    5.06    0.28
   6   8   1    5.33    0.31
   6  -8   1    5.86    0.58
   6  -8  -1    5.03    0.27
   6  -8   1    5.89    0.29
  -6   8   1    5.73    0.62
  -6   8  -1    6.30    0.65
   6   8  -1    5.77    0.32
   6  -8  -1    5.25    0.31
   6  -8   1    6.04    0.33
   6  -8  -2   95.94    1.24
   6   8   2   96.01    1.33
   6  -8   2   92.30    2.32
   6  -8   2   93.29    1.13
   6  -8  -2   96.22    1.20
  -6   8   2  103.80    2.64
  -6   8  -2  100.72    2.58
   6   8  -2   96.00    1.28
   6  -8  -2   96.71    1.29
   6  -8   2   96.77    1.29
   6  -8  -3   27.30    0.68
   6  -8  -3   26.62    0.63
   6   8   3   27.51    0.74
   6  -8   3   27.41    1.29
   6  -8   3   26.82    0.60
  -6   8  -3   28.85    1.39
   6   8  -3   26.76    0.68
   6  -8  -3   27.23    0.68
   6  -8   3   26.58    0.66
   6  -8  -4   12.78    0.48
   6  -8   4   12.61    0.90
  -6   8  -4   14.14    1.00
   6  -8  -4   13.05    0.44
   6   8   4   12.80    0.53
   6   8  -4   12.41    0.47
   6  -8  -4   13.39    0.48
   6  -8   4   12.59    0.45
   6  -8  -5   24.74    0.60
   6   8   5   24.39    0.75
   6  -8   5   25.65    0.61
   6  -8  -5   24.96    0.64
   6   8  -5   26.02    0.69
   6  -8  -5   24.44    0.67
   6   8   6   20.31    0.70
   6  -8  -6   20.73    0.55
   6  -8  -6   20.66    0.62
   6  -8  -6   20.61    0.57
   6   8  -6   21.72    0.63
   6   8   7    1.01    0.18
   6  -8  -7    1.17    0.16
   6  -8  -7    1.07    0.14
   6   8  -7    1.04    0.14
   6   8   8    0.02    0.10
   6  -8  -8    0.06    0.09
   6  -8  -8    0.21    0.07
   6   8  -8    0.08    0.07
   6  -8  -9    5.82    0.31
   6  -8  -9    6.07    0.32
   6   8  -9    5.50    0.31
   6  -8 -10   76.64    1.08
   6  -8 -10   74.52    1.04
   6   8 -10   75.96    1.09
   6  -8 -11   20.16    0.54
   6  -8 -11   21.01    0.51
   6   8 -11   21.23    0.54
   6  -8 -12    1.79    0.14
   6  -8 -12    1.89    0.16
   6   8 -12    1.75    0.14
   6  -8 -13    5.72    0.25
   6   8 -13    0.72    0.08
   6  -8 -14    3.76    0.18
  -6   8  14    3.83    0.16
   6   9   0    6.24    0.35
   6  -9   0    5.61    0.29
   6  -9   0    6.12    0.29
   6   9   0    6.06    0.33
   6  -9   0    6.15    0.34
   6   9   1    1.55    0.18
   6   9  -1    1.25    0.16
   6  -9  -1    1.38    0.15
   6  -9  -1    1.24    0.16
   6  -9   1    1.29    0.17
   6   9  -1    1.42    0.17
   6  -9   1    1.32    0.14
   6  -9  -2    1.96    0.17
   6   9  -2    2.31    0.22
   6   9   2    2.04    0.22
   6  -9  -2    2.22    0.20
   6   9  -2    2.03    0.20
   6  -9  -2    2.08    0.20
   6  -9   2    2.22    0.21
   6  -9   2    2.06    0.17
   6  -9  -3    1.37    0.15
   6   9   3    1.18    0.17
   6   9  -3    1.48    0.17
   6  -9  -3    1.17    0.16
   6  -9   3    1.43    0.17
   6  -9  -3    1.29    0.16
   6  -9  -4   17.52    0.49
   6   9   4   17.12    0.62
   6   9  -4   17.94    0.58
   6  -9  -4   17.59    0.54
   6  -9   4   17.86    0.54
   6  -9  -4   17.89    0.56
   6   9   5    2.72    0.27
   6   9  -5    3.10    0.25
   6  -9  -5    2.64    0.21
   6  -9   5    2.80    0.21
   6  -9  -5    2.65    0.23
   6   9   6   26.85    0.81
   6   9  -6   28.23    0.72
   6  -9  -6   27.30    0.65
   6  -9   6   26.89    0.59
   6  -9  -6   26.86    0.69
   6   9   7   10.59    0.51
   6  -9  -7   11.17    0.44
   6  -9  -7   11.61    0.41
   6   9  -7   10.86    0.44
   6  -9  -8    0.22    0.09
   6  -9  -8    0.26    0.09
   6  -9  -8    0.46    0.09
   6   9  -8    0.39    0.11
   6  -9  -9    1.77    0.17
   6  -9  -9    1.72    0.17
   6   9  -9    1.77    0.18
   6  -9 -10    0.30    0.09
   6  -9 -10    0.31    0.08
   6   9 -10    0.35    0.09
   6  -9 -11    5.80    0.25
   6  -9 -11    6.19    0.28
   6   9 -11    6.12    0.27
   6   9 -12    0.10    0.05
   6  -9 -12    0.02    0.05
   6  -9 -12    0.06    0.04
   6  -9 -13    0.96    0.10
   6   9 -13    0.00    0.02
   6  -9 -14    4.64    0.15
   6 -10   0    0.11    0.05
   6 -10   0    0.02    0.07
   6  10   0    0.21    0.09
   6 -10  -1   23.90    0.57
   6  10   1   24.37    0.70
   6  10  -1   23.35    0.66
   6 -10  -1   23.54    0.58
   6  10  -1   23.16    0.65
   6 -10  -1   22.81    0.64
   6 -10   1   23.07    0.65
   6  10   2    0.19    0.09
   6  10  -2    0.18    0.08
   6 -10  -2    0.10    0.06
   6 -10  -2    0.09    0.08
   6 -10   2    0.14    0.08
   6  10  -2    0.13    0.08
   6  10  -3    2.92    0.24
   6  10   3    2.68    0.25
   6  10  -3    2.59    0.22
   6 -10  -3    2.93    0.23
   6 -10   3    2.94    0.23
   6 -10  -3    2.69    0.21
   6  10   4   31.44    0.85
   6  10  -4   30.64    0.74
   6 -10  -4   30.59    0.72
   6  10  -4   30.31    0.75
   6 -10  -4   30.35    0.70
   6 -10   4   30.68    0.69
   6  10  -5    0.97    0.14
   6  10   5    1.09    0.19
   6 -10  -5    0.74    0.13
   6 -10  -5    0.79    0.12
   6 -10   5    0.81    0.11
   6  10  -6    0.26    0.10
   6 -10  -6    0.19    0.10
   6 -10  -6    0.30    0.08
   6 -10   6    0.27    0.07
   6  10   6    0.14    0.12
   6 -10  -7   14.47    0.48
   6 -10  -7   14.62    0.42
   6  10   7   15.30    0.60
   6  10  -7   14.64    0.49
   6 -10  -8    6.89    0.31
   6 -10  -8    7.16    0.32
   6  10  -8    7.27    0.34
   6 -10  -9    3.35    0.21
   6 -10  -9    3.44    0.21
   6  10  -9    3.61    0.23
   6 -10 -10    3.05    0.19
   6 -10 -10    3.15    0.19
   6  10 -10    2.86    0.19
   6  10 -11    0.55    0.08
   6 -10 -11    0.55    0.08
   6 -10 -11    0.53    0.08
   6  10 -11    0.65    0.09
   6  10 -12    8.29    0.21
   6  10 -12    8.77    0.24
   6  11   0    4.60    0.30
   6 -11   0    4.95    0.30
   6  11   1    5.67    0.34
   6  11  -1    6.62    0.35
   6 -11  -1    6.64    0.29
   6 -11  -1    6.39    0.33
   6 -11   1    5.78    0.31
   6  11   2    0.16    0.11
   6  11  -2    0.05    0.08
   6 -11  -2    0.06    0.06
   6 -11  -2    0.07    0.07
   6 -11   2    0.06    0.07
   6  11   3    1.17    0.17
   6  11  -3    1.42    0.17
   6  11  -3    1.31    0.16
   6 -11  -3    1.28    0.14
   6 -11  -3    1.33    0.15
   6 -11   3    1.31    0.15
   6  11   4    0.29    0.12
   6  11  -4    0.37    0.10
   6  11  -4    0.17    0.08
   6 -11  -4    0.20    0.08
   6 -11  -4    0.24    0.09
   6 -11   4    0.29    0.08
   6  11   5    0.47    0.14
   6  11  -5    0.29    0.10
   6  11  -5    0.37    0.09
   6 -11  -5    0.34    0.09
   6 -11  -5    0.36    0.08
   6 -11   5    0.34    0.07
   6 -11  -6    1.21    0.14
   6  11  -6    1.28    0.15
   6 -11  -6    1.29    0.13
   6 -11   6    1.18    0.11
   6  11  -6    1.25    0.14
   6  11   6    1.26    0.18
   6 -11  -7    5.30    0.27
   6  11  -7    5.43    0.26
   6 -11  -7    5.51    0.23
   6  11  -7    5.45    0.28
   6  11  -8    0.10    0.06
   6  11  -8   -0.07    0.06
   6 -11  -8    0.01    0.05
   6 -11  -8   -0.05    0.06
   6  11  -9    0.17    0.05
   6  11  -9    0.25    0.07
   6 -11  -9    0.19    0.06
   6 -11  -9    0.23    0.07
   6  11 -10    0.19    0.04
   6 -11 -10    0.18    0.05
   6 -11 -10    0.23    0.05
   6  11 -10    0.21    0.06
   6 -11 -11    0.20    0.04
   6  11 -11    0.20    0.04
   6 -12   0    7.03    0.32
   6  12   0    6.78    0.35
   6 -12  -1   15.11    0.38
   6 -12  -1   15.49    0.47
   6 -12   1   14.74    0.46
   6  12   1   14.71    0.51
   6  12  -1   15.10    0.50
   6 -12  -2    1.88    0.15
   6 -12  -2    1.94    0.17
   6 -12   2    1.69    0.16
   6  12   2    1.75    0.19
   6  12  -2    1.66    0.17
   6 -12  -3   16.77    0.44
   6 -12  -3   17.26    0.47
   6 -12   3   17.13    0.47
   6  12   3   16.22    0.55
   6  12  -3   17.84    0.50
   6 -12  -4    5.59    0.26
   6 -12  -4    5.58    0.26
   6 -12   4    5.44    0.25
   6  12  -4    5.63    0.27
   6  12   4    5.38    0.32
   6 -12  -5   13.36    0.39
   6  12  -5   14.20    0.41
   6 -12  -5   13.99    0.38
   6  12  -5   14.29    0.43
   6 -12   5   13.43    0.36
   6  12  -6    0.20    0.07
   6 -12  -6    0.05    0.05
   6 -12  -6    0.08    0.04
   6 -12   6    0.13    0.04
   6  12  -6    0.14    0.05
   6 -12  -7    4.17    0.20
   6  12  -7    4.76    0.23
   6 -12  -7    4.34    0.21
   6  12  -7    4.45    0.20
   6 -12  -8    5.87    0.22
   6 -12  -8    5.84    0.22
   6  12  -8    5.88    0.23
   6  12  -8    5.85    0.20
   6 -12  -9   10.92    0.27
   6 -12  -9   10.30    0.26
  -6 -12   9   10.19    0.23
   6 -12 -10    0.00    0.02
  -6 -13   0    9.18    0.27
   6 -13   0    9.18    0.32
   6  13   0    9.40    0.36
  -6 -13  -1    0.03    0.03
  -6 -13   1    0.05    0.04
   6 -13  -1   -0.05    0.06
   6 -13   1   -0.01    0.05
   6  13   1    0.07    0.07
   6  13  -1   -0.07    0.07
  -6 -13   2    1.36    0.11
   6 -13  -2    1.39    0.13
   6 -13   2    1.17    0.12
   6  13  -2    1.53    0.14
   6  13   2    1.08    0.13
   6 -13  -3    2.73    0.15
  -6 -13   3    2.95    0.16
   6 -13  -3    2.92    0.17
   6 -13   3    2.95    0.17
   6  13  -3    2.89    0.18
   6  13   3    2.69    0.20
   6 -13  -4    0.80    0.08
  -6 -13   4    0.69    0.08
   6 -13   4    0.88    0.09
   6 -13  -4    0.67    0.08
   6  13  -4    0.64    0.09
   6 -13  -5    0.12    0.05
   6 -13  -5    0.17    0.04
   6 -13   5    0.17    0.04
  -6 -13   5    0.23    0.05
   6  13  -5    0.19    0.05
   6 -13  -6   -0.01    0.03
   6 -13  -6   -0.02    0.04
  -6 -13   7    1.35    0.09
   6 -13  -7    1.35    0.09
   6 -13  -7    1.44    0.10
   6 -14   0    2.22    0.13
   6 -14  -1   16.39    0.33
   6 -14   1   15.97    0.33
  -6 -14   2   12.08    0.24
   6 -14  -2   12.62    0.28
   6 -14   2   12.33    0.27
   6 -14  -3   12.59    0.25
  -6 -14   3   12.85    0.25
   6 -14   3   12.49    0.25
   6 -14  -4   12.92    0.25
  -6 -14   4   12.68    0.24
   7   0   0    0.10    0.12
   7   0  -1    0.17    0.14
   7   0   1   -0.04    0.08
   7   0   2    5.18    0.49
   7   0  -2    4.37    0.44
   7   0   3    0.01    0.09
   7   0   4    0.46    0.18
   7   0   5    0.00    0.10
   7   0   6    0.83    0.22
   7   0   7    0.26    0.16
   7   0  -8   16.75    0.52
   7   0   8   16.10    1.02
   7   0   9    0.16    0.08
   7   0   9   -0.08    0.15
   7   0  -9    0.08    0.08
   7   0 -10   87.12    1.23
   7   0  10   86.39    1.18
   7   0 -11   -0.08    0.08
   7   0  11   -0.02    0.07
   7   0 -12   16.78    0.55
   7   0  12   17.38    0.52
   7   0  12   17.08    0.50
   7   0 -13    0.01    0.06
   7   0  13   -0.03    0.06
   7   0  13    0.01    0.07
   7   0  14   19.82    0.46
   7   0 -14   18.98    0.54
   7   0  15    0.04    0.04
  -7   0 -16    4.78    0.21
   7   0 -17    0.01    0.03
  -7   0 -17   -0.02    0.03
  -7   1   0   -0.14    0.07
   7   1   0    0.01    0.09
   7  -1   0    0.02    0.10
  -7   1   1   12.64    0.61
  -7   1  -1   13.50    0.63
   7   1  -1   12.19    0.71
   7  -1   1   12.57    0.77
   7  -1  -1   13.39    0.79
   7   1   1   13.19    0.73
  -7   1  -2   36.42    1.07
   7  -1  -2   32.73    1.24
   7  -1   2   34.31    1.27
   7   1   2   32.35    1.16
  -7   1  -3   17.89    0.78
   7  -1   3   17.95    0.94
   7   1   3   18.46    0.90
   7  -1  -3   17.35    0.91
   7   1   4    0.80    0.20
   7  -1   4    0.99    0.25
  -7   1  -4    1.09    0.21
   7   1   5    4.46    0.47
   7  -1   5    4.48    0.50
   7   1   6   11.11    0.76
   7  -1   6   11.63    0.41
   7  -1   6    9.77    0.76
   7  -1  -6   11.22    0.41
   7  -1  -7    3.58    0.23
   7   1   7    3.91    0.48
   7  -1   7    3.47    0.48
   7  -1   7    3.99    0.25
   7  -1  -8    2.60    0.21
   7   1  -8    2.65    0.21
   7  -1   8    2.43    0.41
   7   1   8    2.97    0.43
   7  -1   8    2.58    0.20
   7  -1   8    2.83    0.21
   7  -1  -9    2.96    0.23
   7   1  -9    3.01    0.23
   7  -1   9    3.17    0.50
   7  -1   9    3.41    0.24
   7  -1   9    3.19    0.23
   7  -1 -10   13.68    0.49
   7   1 -10   14.40    0.50
   7  -1  10   14.29    0.48
   7  -1  10   14.05    0.48
   7   1  10   12.76    0.46
   7   1 -11    8.25    0.39
   7  -1 -11    8.29    0.39
   7  -1  11    8.31    0.37
   7   1  11    8.30    0.37
   7  -1  11    8.97    0.37
   7   1 -12    0.73    0.13
   7  -1 -12    0.51    0.11
   7  -1  12    0.64    0.11
   7  -1  12    0.72    0.11
   7   1  12    0.68    0.11
   7   1 -13    5.34    0.30
   7  -1 -13    5.47    0.30
   7  -1  13    5.49    0.29
   7  -1  13    5.68    0.26
   7   1  13    5.84    0.29
   7   1  14    0.07    0.06
   7  -1  14    0.03    0.04
   7   1  14    0.21    0.07
   7  -1 -14    0.09    0.07
   7   1  15    1.16    0.10
   7  -1 -15    1.34    0.14
  -7   1 -15    1.27    0.12
   7   1  16    0.30    0.04
  -7   1 -16    0.32    0.06
   7   1 -17    1.10    0.09
   7  -1 -17    1.08    0.09
  -7   1 -17    1.12    0.08
  -7  -1 -17    1.05    0.08
  -7   2   0    0.00    0.06
   7   2   0    0.02    0.08
  -7   2  -1   87.52    1.73
   7   2   1   83.73    1.79
   7  -2  -1   85.73    2.04
  -7   2  -2   10.61    0.62
   7  -2  -2   11.40    0.75
   7   2   2   12.34    0.70
   7  -2   2   11.10    0.75
  -7   2  -3   27.63    1.03
   7  -2   3   26.67    1.18
   7  -2  -3   27.27    1.18
   7   2   3   28.10    1.07
   7  -2   4    0.80    0.24
   7   2   4    0.60    0.17
  -7   2  -4    0.73    0.20
   7   2   5   62.79    1.67
   7  -2   5   62.89    1.92
  -7   2  -5   62.64    1.67
   7  -2   6    7.88    0.34
  -7   2  -6    7.72    0.61
   7  -2   6    7.67    0.70
   7  -2  -6    8.29    0.36
   7  -2  -7    9.96    0.39
  -7   2  -7   10.08    0.72
   7  -2   7   10.47    0.85
   7  -2   7   10.37    0.39
   7  -2   7   10.80    0.40
   7   2  -8   23.87    0.61
   7  -2  -8   23.62    0.62
  -7   2  -8   23.99    1.15
   7  -2   8   25.16    1.36
   7  -2   8   24.62    0.61
   7  -2   8   25.10    0.62
   7   2  -9   49.37    0.91
   7  -2  -9   51.10    0.93
   7  -2   9   52.93    0.90
   7  -2   9   50.45    0.89
   7   2 -10    2.67    0.22
   7  -2 -10    2.73    0.23
   7  -2  10    2.47    0.21
   7  -2  10    2.62    0.20
   7  -2 -11   30.03    0.73
   7   2 -11   29.71    0.72
   7  -2  11   30.59    0.66
   7   2  11   29.65    0.68
   7  -2  11   29.45    0.69
   7   2  12    0.80    0.12
   7  -2  12    0.79    0.12
   7  -2  12    0.78    0.11
   7   2 -12    0.68    0.12
   7  -2 -12    0.64    0.12
   7  -2  13    0.96    0.11
   7   2  13    0.99    0.13
   7  -2 -13    0.86    0.14
  -7   2 -14   14.62    0.43
   7   2  14   14.56    0.40
   7  -2 -14   13.95    0.45
   7   2  15    0.43    0.07
  -7   2 -15    0.40    0.08
   7  -2 -15    0.27    0.08
   7   2  16    7.60    0.21
   7  -2 -16    8.27    0.28
  -7   2 -16    8.03    0.25
   7   2 -17    1.99    0.10
   7  -2 -17    1.90    0.10
  -7  -2 -17    2.08    0.11
  -7   3   0   -0.03    0.09
   7  -3   0   -0.02    0.11
  -7   3  -1    8.92    0.60
   7  -3   1    8.68    0.68
   7  -3  -1    8.91    0.68
  -7   3  -2   30.60    1.12
   7  -3  -2   33.35    1.31
   7  -3   2   32.12    1.31
  -7   3  -3   51.52    1.48
   7  -3   3   51.13    1.69
   7  -3  -3   55.91    1.71
  -7   3  -4    1.76    0.29
   7  -3   4    2.20    0.37
   7  -3  -5   49.53    0.88
   7  -3  -5   50.09    0.87
   7  -3   5   49.16    0.82
   7  -3   5   48.24    1.74
  -7   3  -5   48.18    1.54
   7  -3  -6    0.15    0.06
  -7   3  -6    0.03    0.12
   7  -3  -6    0.15    0.06
   7  -3   6    0.13    0.06
   7  -3   6    0.18    0.07
   7  -3   6    0.04    0.10
   7  -3  -6    0.21    0.09
   7  -3  -6    0.06    0.04
   7  -3  -7   46.71    0.86
   7  -3  -7   48.37    0.89
  -7   3  -7   46.95    1.63
   7  -3   7   49.55    1.88
   7  -3   7   47.80    0.83
   7  -3   7   46.33    0.82
   7  -3  -8   28.43    0.68
   7  -3  -8   28.58    0.69
   7  -3   8   29.23    0.67
   7  -3   8   29.83    0.66
  -7   3  -8   25.80    1.25
   7  -3   8   32.04    1.56
   7  -3   9    1.60    0.16
   7  -3   9    1.41    0.15
   7   3  -9    1.55    0.17
   7  -3  -9    1.49    0.17
  -7   3  -9    1.19    0.27
   7  -3 -10    0.18    0.07
   7  -3  10    0.22    0.06
   7  -3  10    0.12    0.07
   7  -3  11   21.64    0.58
   7   3  11   22.84    0.59
   7  -3  11   22.33    0.54
   7  -3 -11   21.91    0.62
   7   3  12    8.22    0.34
   7  -3  12    8.46    0.31
   7  -3 -12    8.39    0.38
  -7   3 -12    8.70    0.35
   7   3  13    3.81    0.22
   7  -3 -13    3.87    0.25
  -7   3 -13    3.96    0.23
   7   3  14    4.09    0.20
   7  -3 -14    3.82    0.24
  -7   3 -14    4.13    0.22
   7   3  15   28.21    0.49
   7  -3 -15   29.12    0.58
  -7   3 -15   29.49    0.52
   7   3  16    1.42    0.09
  -7   3 -16    1.54    0.10
   7  -3 -16    1.64    0.12
   7   3 -16    1.60    0.11
   7  -3 -16    1.41    0.10
   7  -4   0    0.03    0.09
  -7   4   0    0.14    0.13
  -7   4  -1    0.25    0.12
   7  -4  -1    0.26    0.15
   7  -4   1    0.22    0.12
   7  -4   2    0.70    0.20
  -7   4  -2    0.51    0.19
   7  -4  -2    0.92    0.24
   7  -4   3   12.76    0.87
   7  -4  -3   12.89    0.84
  -7   4  -3   12.04    0.77
   7  -4   4    0.32    0.16
  -7   4  -4    0.85    0.23
   7  -4  -4    0.48    0.09
   7  -4  -4    0.74    0.11
   7  -4  -4    0.52    0.09
   7  -4   4    0.62    0.10
   7  -4  -4    0.58    0.11
   7  -4  -5    7.16    0.35
   7   4  -5    6.30    0.30
   7  -4  -5    6.59    0.31
   7  -4  -5    7.11    0.34
   7   4   5    6.63    0.34
   7  -4   5    6.68    0.67
   7  -4  -5    6.58    0.30
   7  -4   5    6.13    0.29
   7  -4  -5    7.34    0.34
   7  -4   5    6.95    0.32
  -7   4  -5    6.85    0.61
  -7   4  -6    1.42    0.30
   7  -4  -6    2.01    0.19
   7   4  -6    1.63    0.16
   7  -4  -6    1.50    0.15
   7  -4   6    1.74    0.16
   7  -4   6    1.72    0.16
   7  -4   6    1.76    0.37
   7   4   6    1.74    0.18
   7  -4  -6    1.70    0.17
   7  -4  -6    1.69    0.17
   7  -4  -7    9.43    0.41
   7  -4   7    7.91    0.34
   7  -4   7    8.12    0.35
   7  -4   7    8.38    0.80
  -7   4  -7    8.07    0.70
   7  -4  -7    9.11    0.39
   7  -4  -7    8.55    0.37
   7   4   7    8.62    0.43
   7  -4  -8   25.72    0.66
   7  -4  -8   26.47    0.67
   7  -4   8   24.85    0.62
   7  -4   8   25.03    0.60
  -7   4  -8   26.70    1.31
   7  -4   8   26.69    1.44
   7  -4  -9    0.22    0.09
   7  -4  -9    0.23    0.08
   7  -4   9    0.13    0.05
   7  -4   9    0.22    0.08
   7  -4  10    0.03    0.07
   7  -4  10   -0.04    0.04
   7  -4 -10    0.03    0.07
  -7   4 -11    8.98    0.35
   7  -4 -11    8.92    0.39
   7   4  11    9.28    0.37
  -7   4 -12   14.77    0.44
   7   4  12   14.22    0.42
   7  -4 -12   14.31    0.49
  -7   4  13    0.95    0.10
  -7   4 -13    1.34    0.13
   7   4  13    1.17    0.12
   7  -4 -13    0.86    0.12
  -7   4  14    2.35    0.14
   7   4  14    2.42    0.14
  -7   4 -14    2.55    0.16
   7  -4 -14    2.28    0.18
   7   4  15    6.77    0.23
  -7   4 -15    6.89    0.23
   7  -4 -15    6.86    0.27
   7   4 -15    6.50    0.23
   7  -4 -15    6.30    0.23
   7   4  16    7.72    0.20
   7  -4 -16    8.19    0.25
   7  -5   0    0.08    0.06
   7  -5   0    0.06    0.04
  -7   5   0    0.20    0.16
   7  -5   0   -0.08    0.14
  -7   5   1   39.06    1.46
  -7   5  -1   41.40    1.47
   7   5   1   40.68    0.78
   7  -5  -1   40.67    0.76
   7  -5  -1   39.73    1.49
   7  -5   1   42.83    1.58
   7  -5   1   40.45    0.74
   7  -5  -1   39.39    0.73
   7  -5  -1   40.97    0.81
   7  -5   1   39.10    0.78
   7  -5  -2    1.00    0.26
  -7   5  -2    0.36    0.15
   7  -5   2    0.92    0.26
   7  -5  -2    0.84    0.12
   7   5   2    1.15    0.14
   7  -5  -2    0.76    0.11
   7  -5   2    0.86    0.11
   7  -5  -2    0.91    0.13
   7  -5   2    0.71    0.11
   7  -5   3    0.10    0.11
   7  -5  -3    0.08    0.12
   7  -5  -3    0.23    0.07
   7  -5  -3    0.28    0.08
  -7   5  -3    0.28    0.11
   7   5   3    0.29    0.08
   7  -5   3    0.32    0.08
   7  -5  -3    0.23    0.07
   7  -5   3    0.46    0.09
   7  -5   4    2.00    0.38
  -7   5  -4    1.87    0.33
   7  -5  -4    1.93    0.18
   7  -5  -4    1.39    0.16
   7   5   4    1.57    0.17
   7  -5  -4    1.57    0.16
   7  -5   4    1.66    0.16
   7  -5  -4    1.87    0.18
   7  -5  -5   11.44    0.45
   7  -5  -5   11.42    0.43
   7   5   5   10.67    0.45
   7  -5   5   10.75    0.87
   7  -5  -5   10.83    0.39
   7  -5  -5   11.32    0.43
   7  -5   5   11.24    0.41
  -7   5  -5   10.37    0.78
  -7   5  -6    1.52    0.30
   7  -5  -6    1.83    0.19
   7  -5  -6    1.91    0.17
   7  -5  -6    1.61    0.16
   7  -5   6    1.48    0.15
   7  -5   6    1.37    0.14
   7  -5   6    1.75    0.37
   7  -5  -6    1.96    0.19
   7   5   6    1.65    0.20
   7  -5  -7    7.57    0.35
   7  -5  -7    6.95    0.36
   7   5  -7    7.18    0.33
   7  -5   7    7.05    0.32
   7  -5   7    7.41    0.33
   7  -5   7    7.37    0.76
  -7   5  -7    6.64    0.66
   7  -5  -7    7.10    0.35
   7  -5  -7    6.83    0.34
   7   5   7    6.98    0.40
   7  -5  -8    0.54    0.11
   7   5   8    0.49    0.12
   7  -5  -8    0.57    0.11
   7   5  -8    0.50    0.10
   7  -5  -8    0.39    0.10
   7  -5   8    0.36    0.09
   7  -5   8    0.56    0.10
   7  -5  -9   26.99    0.68
   7  -5  -9   27.93    0.68
   7  -5   9   28.71    0.62
   7  -5 -10    1.46    0.16
   7  -5 -10    1.66    0.18
   7  -5 -11    0.83    0.13
   7   5  11    0.81    0.11
   7  -5 -12   -0.01    0.07
   7   5  12    0.06    0.04
   7   5 -12   -0.04    0.06
  -7   5 -13    2.73    0.17
  -7   5  13    2.55    0.16
   7   5  13    2.40    0.15
   7  -5 -13    2.32    0.19
   7   5 -13    2.65    0.17
   7  -5 -13    2.53    0.17
  -7   5  14    0.33    0.06
  -7   5 -14    0.35    0.06
   7   5 -14    0.21    0.05
   7  -5 -14    0.33    0.06
   7  -5 -14    0.33    0.08
   7  -5 -15    2.57    0.16
   7   5  16    0.06    0.03
   7  -5 -16    0.09    0.03
  -7   6   0    0.09    0.14
   7  -6   0   -0.11    0.10
   7  -6   0    0.08    0.04
   7  -6   0   -0.06    0.06
   7  -6   0   -0.02    0.07
  -7   6   1    9.00    0.74
  -7   6  -1    9.47    0.75
   7  -6   1    8.11    0.32
   7  -6  -1    8.62    0.36
   7   6   1    9.23    0.39
   7  -6  -1    7.77    0.68
   7  -6   1    8.75    0.72
   7  -6   1    8.87    0.36
   7  -6  -1    8.92    0.36
   7  -6  -1    9.26    0.40
   7  -6   1    8.96    0.39
   7   6  -1    9.01    0.37
  -7   6  -2   19.00    1.06
   7  -6  -2   18.57    0.55
   7   6   2   18.79    0.56
   7  -6  -2   21.14    1.11
   7  -6   2   20.74    1.15
   7  -6  -2   18.72    0.52
   7  -6   2   18.07    0.51
   7  -6  -2   19.45    0.57
   7  -6   2   18.52    0.55
   7   6  -2   18.39    0.54
  -7   6  -3    4.99    0.56
   7  -6  -3    4.56    0.28
   7  -6  -3    4.44    0.27
   7   6   3    4.87    0.29
   7  -6   3    4.04    0.52
   7  -6  -3    4.24    0.26
   7  -6   3    4.41    0.25
   7   6  -3    4.34    0.26
   7  -6  -3    4.30    0.27
   7  -6   3    4.18    0.26
  -7   6  -4    7.00    0.67
   7  -6  -4    6.09    0.33
   7  -6  -4    6.40    0.32
   7   6   4    6.12    0.34
   7  -6   4    6.69    0.68
   7  -6  -4    5.31    0.29
   7  -6   4    5.83    0.29
   7   6  -4    5.57    0.30
   7  -6  -4    5.80    0.32
   7  -6   4    5.60    0.29
   7  -6   5    0.07    0.10
   7  -6  -5    0.17    0.08
   7   6   5    0.19    0.10
   7  -6  -5    0.12    0.07
  -7   6  -5   -0.12    0.15
   7   6  -5    0.43    0.10
   7  -6   5    0.11    0.06
   7  -6  -5    0.16    0.08
   7  -6  -5    0.18    0.08
   7  -6   6    1.70    0.37
   7  -6  -6    1.53    0.17
   7   6   6    1.49    0.19
   7  -6   6    1.52    0.16
   7  -6  -6    1.48    0.16
   7   6  -6    1.59    0.16
   7  -6  -6    1.63    0.18
   7  -6  -7    3.66    0.25
   7   6   7    3.85    0.30
   7  -6  -7    4.05    0.26
   7  -6   7    3.81    0.23
   7   6  -7    3.59    0.25
   7  -6  -7    3.97    0.28
   7   6   8   18.44    0.66
   7  -6  -8   17.03    0.54
   7  -6  -8   17.30    0.56
   7  -6  -9    5.83    0.32
   7  -6  -9    5.65    0.31
   7  -6 -10    1.48    0.17
   7  -6 -10    1.20    0.15
   7   6  11    0.87    0.11
   7  -6 -11    0.77    0.13
   7   6  12    0.99    0.10
   7  -6 -12    1.07    0.13
  -7   6  13    6.16    0.23
   7  -6 -13    6.48    0.28
   7  -6 -14    0.73    0.10
  -7   6  14    0.67    0.07
   7   6  15    0.15    0.04
   7  -6 -15    0.27    0.05
  -7   7   0   -0.05    0.16
   7  -7   0    0.06    0.10
   7  -7   0    0.06    0.04
   7   7   0   -0.01    0.06
   7  -7   0    0.00    0.07
   7  -7   0    0.00    0.06
  -7   7   1   17.81    1.10
  -7   7  -1   18.45    1.10
   7  -7  -1   18.74    0.54
   7  -7   1   17.90    0.48
   7   7   1   18.62    0.58
   7  -7  -1   18.46    0.53
   7  -7  -1   18.82    0.58
   7  -7   1   18.91    0.58
   7   7  -1   17.95    0.55
   7  -7   1   18.58    0.52
   7  -7  -1   19.31    1.08
   7  -7   1   19.97    1.12
  -7   7  -2    0.04    0.08
  -7   7   2    0.43    0.20
   7  -7  -2    0.38    0.19
   7  -7   2    0.05    0.10
   7  -7  -2    0.15    0.08
   7   7  -2    0.16    0.07
   7   7   2    0.08    0.07
   7  -7  -2    0.27    0.09
   7  -7   2    0.37    0.09
   7  -7  -2    0.19    0.08
   7  -7   2    0.21    0.07
  -7   7  -3    7.35    0.71
   7  -7  -3    6.28    0.33
   7  -7  -3    6.82    0.33
   7   7   3    7.05    0.37
   7  -7   3    6.54    0.67
   7  -7  -3    6.57    0.32
   7  -7   3    6.80    0.32
   7   7  -3    7.21    0.35
   7  -7  -3    6.19    0.34
   7  -7   3    7.53    0.35
   7  -7  -4    0.16    0.09
   7   7  -4    0.06    0.07
   7  -7  -4    0.05    0.07
   7  -7   4    0.08    0.05
   7  -7  -4    0.12    0.07
   7  -7   4   -0.03    0.05
   7  -7  -4    0.06    0.06
   7   7   4   -0.01    0.08
   7  -7  -5    2.42    0.22
   7  -7  -5    2.46    0.21
   7   7   5    2.22    0.23
   7  -7   5    2.31    0.18
   7   7  -5    2.08    0.19
   7  -7  -5    2.56    0.21
   7  -7  -6    0.49    0.12
   7   7  -6    0.46    0.10
   7  -7  -6    0.49    0.11
   7   7   6    0.52    0.12
   7  -7   6    0.35    0.07
   7  -7  -6    0.44    0.10
   7   7  -7    1.04    0.14
   7   7   7    1.04    0.17
   7  -7  -7    1.17    0.15
   7  -7  -7    1.17    0.14
   7  -7  -7    1.19    0.16
   7  -7  -8   -0.05    0.07
   7   7   8   -0.14    0.09
   7  -7  -8   -0.03    0.07
   7   7  -8    0.04    0.06
   7  -7  -9    7.88    0.36
   7  -7  -9    8.03    0.36
   7   7  -9    8.16    0.36
   7   7 -10    0.47    0.09
   7  -7 -10    0.36    0.10
   7  -7 -10    0.34    0.09
   7  -7 -11    0.03    0.07
   7  -7 -12    0.07    0.06
  -7   7  13    0.39    0.06
   7  -7 -13    0.41    0.08
   7  -7 -14    0.16    0.05
   7   7  15    0.75    0.06
   7  -7 -15    1.07    0.08
   7  -8   0    0.00    0.05
   7   8   0    0.01    0.07
   7  -8   0   -0.08    0.07
   7  -8   0    0.04    0.07
   7   8  -1   17.70    0.58
   7   8   1   16.81    0.56
   7  -8  -1   17.09    0.52
   7   8  -1   16.15    0.53
   7  -8  -1   16.46    0.55
   7  -8   1   17.59    0.56
   7  -8  -1   16.40    0.50
   7  -8   1   16.73    0.50
   7  -8  -2   11.91    0.44
   7   8   2   11.93    0.48
   7  -8  -2   12.39    0.46
   7  -8  -2   12.24    0.47
   7  -8   2   11.83    0.46
   7   8  -2   11.74    0.46
   7  -8   2   11.79    0.41
   7  -8  -2   11.40    0.43
   7  -8  -3    2.46    0.20
   7   8   3    2.06    0.21
   7  -8  -3    2.38    0.21
   7  -8  -3    2.33    0.21
   7  -8   3    2.47    0.21
   7   8  -3    2.47    0.21
   7  -8   3    2.65    0.19
   7  -8  -4   10.09    0.40
   7   8   4    9.64    0.46
   7  -8   4    9.79    0.36
   7  -8  -4   10.77    0.45
   7   8  -4   10.19    0.43
   7  -8  -4   10.17    0.42
   7  -8   4    9.93    0.39
   7  -8  -5    0.16    0.09
   7   8  -5    0.06    0.07
   7  -8   5    0.06    0.05
   7  -8  -5    0.04    0.06
   7  -8   5    0.03    0.05
   7  -8  -5   -0.04    0.08
   7   8   5   -0.08    0.09
   7  -8  -6    1.88    0.20
   7  -8  -6    1.94    0.18
   7   8  -6    1.78    0.19
   7  -8  -6    2.27    0.19
   7   8   6    1.61    0.21
   7  -8  -7    2.74    0.23
   7  -8  -7    3.11    0.22
   7   8   7    2.46    0.25
   7   8  -7    2.89    0.23
   7  -8  -8    3.27    0.23
   7  -8  -8    3.38    0.24
   7   8  -8    3.83    0.25
   7  -8  -9    0.22    0.09
   7  -8  -9    0.20    0.08
   7   8  -9    0.28    0.08
   7   8 -10    8.32    0.32
   7  -8 -10    7.84    0.32
   7  -8 -10    7.79    0.33
   7   8 -11    7.09    0.26
   7  -8 -11    6.43    0.28
   7  -8 -12   11.46    0.34
  -7   8  13   11.53    0.25
   7  -8 -13   12.00    0.31
   7   8  14   -0.02    0.02
   7  -8 -14    0.01    0.03
   7  -9   0   -0.05    0.05
   7   9   0    0.11    0.08
   7  -9   0    0.00    0.06
   7  -9   0   -0.01    0.07
   7   9  -1   12.27    0.49
   7  -9  -1   12.39    0.43
   7   9   1   12.26    0.49
   7  -9   1   12.81    0.43
   7  -9  -1   12.29    0.43
   7  -9  -1   11.91    0.47
   7  -9   1   12.22    0.47
   7  -9  -2   -0.02    0.06
   7   9   2    0.09    0.08
   7  -9  -2    0.01    0.06
   7   9  -2   -0.04    0.08
   7   9  -2    0.12    0.10
   7  -9   2    0.02    0.05
   7  -9  -2    0.06    0.07
   7  -9   2    0.04    0.06
   7  -9  -3    6.91    0.31
   7   9   3    6.40    0.38
   7   9  -3    6.91    0.36
   7  -9   3    7.13    0.31
   7  -9  -3    6.60    0.34
   7  -9  -3    6.70    0.35
   7  -9   3    6.41    0.33
   7   9  -3    6.83    0.35
   7   9  -4    0.90    0.14
   7   9   4    0.85    0.16
   7  -9  -4    0.87    0.12
   7  -9  -4    0.90    0.14
   7  -9   4    0.92    0.13
   7  -9  -4    0.97    0.15
   7   9   5    1.71    0.21
   7  -9  -5    1.57    0.15
   7  -9  -5    1.38    0.17
   7   9  -5    1.43    0.17
   7  -9  -5    1.74    0.18
   7  -9   5    1.26    0.14
   7   9  -6    0.45    0.12
   7   9   6    0.35    0.13
   7  -9  -6    0.26    0.10
   7  -9  -6    0.53    0.11
   7   9  -7    0.08    0.08
   7  -9  -7    0.11    0.07
   7   9   7    0.11    0.10
   7  -9  -7    0.29    0.09
   7  -9  -7    0.13    0.06
   7  -9  -8    0.04    0.07
   7   9  -8   -0.08    0.08
   7  -9  -8   -0.04    0.07
   7  -9  -9    6.47    0.30
   7  -9  -9    6.70    0.30
   7   9  -9    6.96    0.30
   7  -9 -10    3.43    0.20
   7  -9 -10    3.12    0.20
   7   9 -10    3.19    0.19
   7  -9 -11   18.84    0.43
   7   9 -11    3.52    0.17
   7  -9 -12    2.97    0.16
   7   9  13    0.41    0.04
   7  -9 -13    0.57    0.06
   7  10   0   -0.03    0.08
   7 -10   0   -0.02    0.05
   7 -10   0    0.06    0.09
   7 -10   0    0.08    0.05
   7 -10  -1    4.65    0.25
   7  10   1    4.35    0.30
   7  10  -1    4.82    0.30
   7 -10  -1    4.11    0.27
   7 -10   1    4.93    0.29
   7 -10  -1    4.83    0.26
   7 -10  -2    3.84    0.22
   7  10   2    3.54    0.28
   7  10  -2    3.58    0.26
   7 -10  -2    3.70    0.25
   7 -10   2    3.88    0.26
   7 -10  -2    3.98    0.25
   7  10  -3   22.36    0.62
   7 -10  -3   23.53    0.53
   7  10   3   22.56    0.69
   7 -10  -3   23.16    0.60
   7 -10  -3   23.40    0.62
   7  10  -3   22.77    0.62
   7 -10   3   22.93    0.59
   7  10   4    0.50    0.14
   7  10  -4    0.73    0.13
   7  10  -4    0.68    0.12
   7 -10  -4    0.58    0.11
   7 -10  -4    0.59    0.11
   7 -10   4    0.73    0.11
   7  10   5    0.90    0.16
   7  10  -5    1.19    0.15
   7  10  -5    1.21    0.15
   7 -10  -5    1.03    0.15
   7 -10  -5    1.11    0.14
   7 -10   5    1.23    0.12
   7 -10  -6    2.72    0.21
   7 -10  -6    2.88    0.20
   7  10  -6    3.08    0.22
   7  10   6    2.53    0.24
   7  10  -6    3.32    0.23
   7  10  -7   10.88    0.39
   7 -10  -7   10.43    0.37
   7  10  -7   11.11    0.40
   7 -10  -7   10.59    0.39
   7  10  -8    1.26    0.14
   7 -10  -8    1.28    0.14
   7 -10  -8    1.15    0.13
   7  10  -8    1.29    0.14
   7  10  -9    0.23    0.07
   7 -10  -9    0.19    0.06
   7 -10  -9    0.34    0.08
   7  10  -9    0.17    0.05
   7  10 -10    1.37    0.12
   7  10 -10    1.24    0.10
   7 -10 -10    1.30    0.11
   7  10 -11   10.68    0.26
   7 -10 -11   10.77    0.28
   7 -10 -12    0.12    0.03
   7 -11   0    0.10    0.05
   7  11   0    0.16    0.10
   7 -11   0   -0.01    0.07
   7  11   1    9.74    0.43
   7 -11   1    9.76    0.33
   7  11  -1    9.46    0.40
   7 -11  -1    9.36    0.37
   7 -11   1    8.75    0.36
   7 -11  -1    9.58    0.32
   7  11  -2    0.89    0.14
   7 -11   2    0.91    0.11
   7  11   2    0.59    0.12
   7 -11  -2    0.63    0.11
   7 -11   2    0.92    0.13
   7 -11  -2    0.65    0.10
   7  11   3   14.30    0.53
   7  11  -3   16.00    0.49
   7 -11  -3   14.92    0.43
   7 -11  -3   15.62    0.47
   7 -11   3   15.83    0.45
   7  11  -4    0.08    0.07
   7 -11  -4   -0.06    0.06
   7 -11  -4    0.02    0.07
   7 -11   4   -0.02    0.04
   7  11   4    0.03    0.09
   7 -11  -5   13.27    0.41
   7  11   5   12.86    0.49
   7  11  -5   13.30    0.42
   7 -11  -5   13.11    0.39
   7 -11   5   13.39    0.36
   7  11  -6    0.12    0.07
   7 -11  -6    0.05    0.06
   7 -11  -6   -0.08    0.06
   7 -11  -6    0.08    0.05
   7 -11  -7    3.40    0.19
   7  11  -7    3.75    0.20
   7 -11  -7    3.56    0.20
   7  11  -7    3.87    0.21
   7 -11  -8    0.60    0.08
   7  11  -8    0.54    0.08
   7 -11  -8    0.69    0.09
   7  11  -9   13.22    0.31
   7 -11  -9   13.25    0.32
   7 -11 -10    0.40    0.06
   7  12   0    0.08    0.08
   7 -12   0    0.02    0.06
   7  12   1   10.37    0.41
   7  12  -1    9.78    0.38
  -7 -12  -1   10.37    0.28
   7 -12  -1   10.20    0.35
   7 -12   1    9.93    0.34
   7  12   2    0.16    0.09
   7  12  -2    0.12    0.06
   7 -12  -2    0.03    0.05
   7 -12   2    0.01    0.06
   7 -12  -2    0.19    0.05
   7  12  -3    6.45    0.29
   7  12   3    5.76    0.31
   7 -12  -3    6.27    0.26
   7 -12   3    6.35    0.25
   7 -12  -3    5.92    0.23
   7  12  -4    0.60    0.09
   7  12   4    0.58    0.11
   7 -12  -4    0.76    0.10
   7 -12   4    0.58    0.08
   7 -12  -4    0.73    0.09
   7 -12  -5   25.57    0.48
   7  12  -5   26.04    0.51
   7 -12  -5   25.67    0.46
   7 -12  -5   24.99    0.47
   7  12  -6    0.29    0.06
   7 -12  -6    0.32    0.07
   7 -12  -6    0.27    0.06
   7  12  -7    6.11    0.21
   7 -12  -7    6.02    0.21
   7 -12  -7    6.19    0.21
   7 -12  -8    0.35    0.05
  -7 -12   8    0.31    0.04
   7  13   0   -0.03    0.05
  -7 -13   0   -0.06    0.03
   7 -13   0    0.00    0.04
   7  13  -1    1.66    0.14
   7  13   1    1.39    0.13
  -7 -13   1    1.62    0.10
   7 -13  -1    1.55    0.12
   7 -13   1    1.64    0.12
  -7 -13   2    4.01    0.16
   7 -13   2    4.03    0.17
   7  13  -2    3.87    0.20
   7  13   2    4.31    0.22
   7 -13  -2    4.10    0.18
  -7 -13   3    9.85    0.25
   7 -13   3    9.68    0.25
   7  13  -3    9.25    0.28
   7 -13  -3    9.67    0.26
  -7 -13   4    0.59    0.06
   7 -13  -4    0.61    0.07
   7  13  -4    0.59    0.07
   7 -13   4    0.45    0.05
  -7 -13   5    4.04    0.15
   7 -13  -5    3.98    0.15
  -7 -13   6    1.96    0.09
   8   0   0   26.29    1.17
   8   0  -1    0.02    0.10
   8   0   1   -0.07    0.16
   8   0  -2    3.91    0.24
   8   0   2    3.42    0.43
   8   0  -2    3.63    0.44
   8   0  -3    0.18    0.07
   8   0   3    0.04    0.06
   8   0   3    0.07    0.12
   8   0   4  191.97    3.33
   8   0   4  190.63    1.68
   8   0  -4  189.91    1.72
   8   0  -4  188.16    1.69
   8   0  -5   -0.07    0.06
   8   0   5    0.08    0.07
   8   0   5   -0.11    0.16
   8   0   6   38.04    0.79
   8   0  -6   40.24    0.83
   8   0   6   37.66    1.54
   8   0   7    0.38    0.20
   8   0   7    0.15    0.08
   8   0  -8   78.72    1.12
   8   0   8   79.45    1.17
   8   0  -9    0.02    0.07
   8   0   9    0.00    0.07
   8   0   9    0.02    0.06
   8   0 -10   11.25    0.43
   8   0  10   10.16    0.41
   8   0  10   11.27    0.44
   8   0 -11   -0.02    0.07
   8   0  11   -0.01    0.07
   8   0  11    0.05    0.07
   8   0 -12   19.34    0.54
   8   0  12   19.28    0.53
   8   0  12   18.82    0.50
   8   0  13    0.06    0.06
   8   0  13    0.04    0.05
   8   0 -13   -0.01    0.05
   8   0  14    2.58    0.15
   8   0  15    0.04    0.03
   8   0 -15    0.05    0.05
  -8   0 -15    0.07    0.04
   8   0 -16   28.21    0.43
  -8   0 -16   26.42    0.37
   8   1   0  114.06    2.36
   8  -1   0  119.27    2.55
   8   1  -1    0.16    0.12
   8  -1  -1    0.24    0.17
   8   1   1    0.34    0.14
   8  -1   1    0.01    0.11
   8   1   2   59.12    1.72
   8  -1  -2   58.80    1.81
   8  -1   2   60.28    1.85
   8  -1   2   59.07    0.90
   8   1  -2   60.67    0.94
   8  -1  -2   62.05    0.96
   8  -1   3   27.03    1.26
   8   1   3   28.77    1.23
   8  -1  -3   27.07    0.63
   8  -1   3   28.31    0.63
   8   1   3   27.91    0.62
   8   1  -3   29.39    0.66
   8  -1  -3   27.50    0.64
   8   1   4    3.72    0.46
   8  -1   4    3.34    0.45
   8  -1  -4    3.70    0.24
   8  -1   4    3.36    0.23
   8   1   4    3.19    0.22
   8  -1  -4    3.62    0.21
   8   1  -4    3.50    0.24
   8  -1  -4    3.48    0.24
   8  -1   5    3.03    0.45
   8   1   5    3.93    0.48
   8  -1  -5    3.59    0.24
   8  -1   5    3.84    0.25
   8   1   5    4.09    0.26
   8   1  -5    3.55    0.25
   8  -1  -5    3.67    0.25
   8   1   6   11.53    0.44
   8  -1   6   10.63    0.41
   8   1  -6   11.82    0.45
   8  -1  -6   11.39    0.45
   8  -1   6   10.28    0.83
   8  -1   7    1.34    0.34
   8  -1   7    1.23    0.15
   8  -1  -8  102.65    1.29
   8  -1   8   98.55    1.28
   8  -1   8  100.65    1.28
   8   1  -9    7.93    0.36
   8  -1  -9    8.12    0.38
   8  -1   9    7.92    0.37
   8  -1   9    7.94    0.36
   8   1 -10   21.74    0.60
   8  -1 -10   21.95    0.61
   8  -1  10   21.69    0.59
   8   1  10   21.59    0.61
   8   1  10   21.59    0.60
   8  -1  10   22.04    0.60
   8  -1 -11    0.52    0.11
   8   1 -11    0.57    0.11
   8   1  11    0.47    0.11
   8   1  11    0.58    0.12
   8  -1  11    0.51    0.10
   8  -1  11    0.60    0.11
   8   1 -12   10.57    0.40
   8  -1 -12   10.58    0.40
   8   1  12   11.03    0.39
   8  -1  12   10.58    0.39
   8   1  12   11.04    0.40
   8  -1  12   10.94    0.38
   8  -1  13    0.74    0.11
   8  -1  13    0.91    0.10
   8   1  13    1.03    0.12
   8   1  13    1.02    0.12
   8  -1 -13    0.88    0.12
   8  -1  14    3.87    0.18
   8   1  14    3.81    0.19
   8  -1 -14    3.72    0.21
  -8   1 -14    3.81    0.20
   8   1  15    0.92    0.08
   8  -1 -15    0.90    0.10
   8   1 -15    0.98    0.11
  -8   1 -15    0.93    0.09
   8   1 -16    3.13    0.14
   8  -1 -16    3.35    0.15
  -8  -1 -16    3.38    0.14
   8  -2   0   18.83    0.50
   8   2   0   18.18    0.50
   8  -2   0   18.36    0.52
   8  -2   0   18.19    1.03
   8   2   0   17.74    0.91
   8   2  -1    2.27    0.18
   8  -2  -1    2.36    0.19
   8   2   1    2.47    0.35
   8  -2  -1    2.74    0.41
   8  -2  -1    2.49    0.18
   8  -2   1    2.40    0.18
   8  -2   1    2.49    0.38
   8  -2  -2   31.76    0.69
   8  -2  -2   31.87    0.64
   8  -2   2   31.55    0.66
   8   2  -2   31.18    0.67
   8  -2  -2   31.35    0.69
   8  -2   2   33.30    1.42
   8  -2  -2   32.09    1.36
   8  -2  -3   28.03    0.65
   8   2   3   27.43    0.62
   8  -2  -3   27.61    0.59
   8  -2   3   27.44    0.63
   8   2  -3   27.29    0.64
   8  -2  -3   27.74    0.65
   8  -2   3   29.70    1.35
   8  -2  -4   14.53    0.48
   8  -2   4   13.69    0.94
   8   2   4   14.47    0.47
   8  -2  -4   14.45    0.43
   8  -2   4   14.00    0.46
   8   2  -4   13.80    0.46
   8  -2  -4   14.48    0.48
   8  -2  -5   23.93    0.63
   8  -2   5   23.84    1.28
   8  -2  -5   23.18    0.54
   8  -2   5   23.45    0.60
   8   2  -5   24.05    0.63
   8  -2  -5   23.49    0.63
   8  -2  -6   37.47    0.81
   8  -2  -6   38.81    0.69
   8  -2   6   38.35    0.78
   8  -2   6   36.40    0.74
   8   2  -6   38.59    0.81
   8  -2  -6   38.64    0.82
   8  -2   6   39.92    1.69
   8  -2   7    8.81    0.38
   8  -2   7    8.89    0.37
   8  -2  -7    8.53    0.37
   8  -2   7    8.84    0.82
   8  -2   8   19.84    0.57
   8  -2   8   19.83    0.56
   8  -2  -8   19.21    0.56
   8  -2   9    2.55    0.21
   8  -2   9    2.71    0.22
   8  -2  -9    2.64    0.22
   8   2  10   26.87    0.66
   8  -2  10   25.75    0.64
   8  -2  10   26.47    0.63
   8  -2 -10   25.64    0.66
   8   2 -10   26.03    0.64
   8  -2  11    1.46    0.16
   8  -2  11    1.58    0.16
   8   2  11    1.48    0.16
   8  -2 -11    1.36    0.16
   8  -2  12    3.82    0.21
   8  -2  12    3.68    0.23
   8   2  12    3.45    0.22
   8   2  12    3.77    0.24
   8  -2 -12    3.52    0.24
   8   2  13    3.86    0.22
   8   2  13    3.93    0.22
   8  -2  13    4.01    0.19
   8  -2 -13    3.86    0.23
  -8   2 -13    3.82    0.21
   8   2  14    7.14    0.26
   8   2  14    7.14    0.26
   8  -2 -14    6.87    0.28
   8   2 -14    6.74    0.29
   8  -2 -14    6.56    0.28
  -8   2 -14    6.84    0.25
   8   2  15    3.00    0.14
   8  -2 -15    3.15    0.17
   8   2 -15    2.96    0.17
   8  -2 -15    2.97    0.17
  -8   2 -15    2.81    0.14
   8   2 -16   -0.03    0.03
   8  -2 -16   -0.01    0.03
  -8  -2 -16    0.03    0.03
   8  -3   0    2.38    0.19
   8  -3   0    1.94    0.18
  -8   3   0    2.11    0.30
   8  -3   0    1.63    0.32
   8   3  -1   16.87    0.49
   8  -3  -1   17.65    0.51
   8  -3  -1   18.51    1.05
   8  -3   1   17.70    1.04
   8  -3  -1   17.96    0.54
   8  -3   1   18.36    0.52
   8  -3   1   16.87    0.50
   8  -3  -1   17.52    0.49
  -8   3   1   17.52    0.89
  -8   3  -1   16.43    0.86
  -8   3  -2    1.62    0.28
   8  -3  -2    2.38    0.20
   8   3  -2    2.35    0.19
   8  -3  -2    2.48    0.20
   8  -3   2    2.54    0.42
   8  -3  -2    2.41    0.18
   8  -3   2    2.15    0.18
   8   3   2    2.20    0.17
  -8   3   2    1.86    0.30
   8  -3  -2    2.59    0.40
  -8   3  -3   -0.01    0.11
   8   3  -3    0.14    0.06
   8  -3  -3    0.23    0.08
   8  -3  -3    0.18    0.07
   8   3   3    0.02    0.05
   8  -3   3    0.06    0.05
   8  -3   3    0.31    0.17
   8  -3  -3    0.14    0.07
  -8   3  -4    0.23    0.13
   8   3  -4    0.46    0.09
   8  -3  -4    0.29    0.08
   8  -3  -4    0.43    0.10
   8  -3  -4    0.37    0.08
   8  -3   4    0.38    0.08
   8  -3   4    0.49    0.09
   8  -3   4    0.56    0.20
   8  -3  -5    4.85    0.29
   8  -3   5    4.91    0.60
   8  -3  -5    5.08    0.26
   8  -3   5    4.74    0.28
   8  -3   5    5.00    0.27
   8  -3  -5    4.90    0.28
   8   3  -5    4.69    0.28
   8  -3  -6    0.21    0.10
   8  -3  -6    0.20    0.06
   8  -3  -6    0.25    0.07
   8  -3   6    0.38    0.09
   8  -3   6    0.38    0.09
   8  -3   6    0.45    0.20
   8  -3  -6    0.51    0.11
   8   3  -6    0.28    0.09
   8  -3  -7   23.02    0.61
   8   3  -7   23.34    0.64
   8  -3  -7   22.97    0.64
   8  -3   7   22.96    0.60
   8  -3   7   22.66    0.59
   8   3  -8    0.05    0.06
   8  -3  -8    0.21    0.09
   8  -3  -8    0.35    0.10
   8  -3   8    0.22    0.08
   8  -3   8    0.19    0.07
   8  -3  -9    1.69    0.18
   8  -3   9    1.65    0.17
   8  -3   9    1.45    0.16
   8  -3 -10    0.89    0.14
   8  -3  10    1.15    0.15
   8  -3  10    0.95    0.12
   8   3  11    4.00    0.24
   8  -3  11    4.12    0.25
   8  -3  11    4.06    0.23
   8  -3 -11    3.95    0.26
  -8   3 -12    0.86    0.11
   8   3 -12    0.92    0.13
   8  -3 -12    0.52    0.10
   8   3  12    0.64    0.10
   8  -3  12    0.79    0.10
   8  -3 -12    0.39    0.09
   8   3  13    1.76    0.15
   8   3  13    2.07    0.15
  -8   3 -13    2.31    0.15
   8  -3 -13    1.89    0.16
   8   3 -13    2.15    0.17
   8  -3 -13    1.84    0.16
   8   3  14    2.48    0.14
   8   3  14    2.30    0.15
  -8   3 -14    2.11    0.13
   8  -3 -14    2.18    0.16
   8   3 -14    2.30    0.16
   8  -3 -14    1.99    0.15
   8   3  15    0.64    0.07
   8  -3 -15    0.75    0.08
   8   3 -15    0.55    0.07
   8  -3 -15    0.55    0.07
   8  -4   0    0.71    0.12
   8  -4   0    0.92    0.12
  -8   4   0    1.14    0.25
   8  -4   0    0.74    0.22
   8  -4  -1    7.09    0.68
   8  -4   1    7.60    0.70
   8   4   1    7.76    0.34
   8  -4   1    7.63    0.34
   8  -4  -1    7.61    0.36
   8  -4  -1    7.80    0.34
   8  -4   1    7.77    0.36
  -8   4   1    6.25    0.58
  -8   4  -1    7.29    0.62
   8   4  -2  115.03    1.27
   8  -4  -2  120.15    1.33
   8  -4   2  124.24    2.87
   8  -4  -2  122.89    2.77
   8   4   2  120.79    1.33
   8  -4  -2  124.47    1.42
   8  -4  -2  121.21    1.31
   8  -4  -2  123.04    1.45
   8  -4   2  119.21    1.35
   8  -4   2  125.02    1.38
  -8   4   2  121.29    2.56
  -8   4  -2  121.70    2.51
   8   4  -3   11.67    0.42
   8  -4  -3   11.62    0.42
   8  -4  -3   11.69    0.44
   8   4   3   12.16    0.43
   8  -4   3   13.23    0.96
   8  -4   3   12.49    0.44
   8  -4  -3   12.55    0.47
   8  -4   3   11.25    0.40
   8  -4  -3   11.51    0.41
  -8   4  -3   11.05    0.77
   8   4  -4   35.74    0.74
   8  -4  -4   38.83    0.78
   8  -4  -4   39.42    0.83
   8  -4  -4   37.76    0.80
   8  -4  -4   36.87    0.72
   8  -4   4   38.42    0.77
  -8   4  -4   38.74    1.47
   8   4  -5    0.10    0.06
   8  -4  -5    0.04    0.06
   8  -4  -5    0.22    0.10
   8  -4  -5    0.07    0.08
   8  -4  -5    0.04    0.05
   8  -4   5   -0.03    0.05
   8  -4  -5    0.06    0.05
   8  -4   5    0.01    0.05
   8  -4   5   -0.10    0.17
   8   4  -6   38.19    0.78
   8  -4  -6   38.53    0.80
   8  -4  -6   38.29    0.78
   8  -4  -6   39.24    0.83
   8  -4   6   39.27    1.74
   8  -4  -6   37.92    0.73
   8  -4   6   38.12    0.74
   8  -4   6   37.85    0.77
  -8   4  -6   35.79    1.46
   8   4  -7    0.83    0.13
   8  -4  -7    0.78    0.13
   8  -4  -7    0.87    0.13
   8  -4   7    0.79    0.12
   8  -4   7    1.11    0.14
   8  -4  -8    1.96    0.19
   8   4  -8    1.96    0.19
   8  -4  -8    2.06    0.20
   8  -4   8    1.89    0.17
   8  -4   8    1.73    0.17
   8   4  -9    7.21    0.35
   8  -4  -9    6.71    0.34
   8  -4  -9    6.76    0.34
   8  -4   9    7.03    0.33
   8  -4   9    7.43    0.33
   8  -4 -10   19.31    0.56
   8   4 -10   20.12    0.57
   8  -4 -10   20.25    0.58
   8  -4  10   20.22    0.51
   8   4 -11    0.09    0.06
   8  -4 -11    0.05    0.07
   8  -4 -11   -0.09    0.07
   8   4  11    0.11    0.07
   8  -4  11    0.06    0.05
   8   4 -12    1.28    0.14
   8  -4 -12    1.12    0.13
   8  -4 -12    1.07    0.13
   8   4  12    1.14    0.12
   8   4  13    3.15    0.17
   8  -4 -13    2.73    0.18
   8  -4 -13    2.88    0.19
   8   4 -13    3.05    0.19
   8   4  14    3.64    0.18
   8  -4 -14    3.61    0.19
   8   4 -14    3.51    0.17
   8  -4 -14    3.34    0.17
   8   4  15    0.99    0.08
   8  -4 -15    0.96    0.09
   8  -5   0   10.16    0.43
   8  -5   0   10.52    0.83
   8  -5   0    9.73    0.38
  -8   5   0    9.59    0.75
   8  -5  -1   31.56    0.75
   8  -5   1   31.54    0.73
   8   5   1   31.74    0.71
   8  -5  -1   31.79    1.44
   8  -5   1   31.83    1.46
   8  -5  -1   31.10    0.68
   8  -5   1   32.27    0.70
  -8   5   1   31.46    1.36
  -8   5  -1   34.17    1.41
  -8   5   2    1.01    0.27
   8  -5  -2    0.56    0.21
   8  -5   2    0.92    0.27
   8  -5  -2    0.68    0.12
   8  -5  -2    0.80    0.13
  -8   5  -2    0.84    0.22
   8   5   2    0.81    0.13
   8  -5   2    0.85    0.13
   8  -5  -2    0.83    0.13
   8  -5  -2    0.88    0.14
   8  -5   2    0.87    0.13
   8  -5   3    1.09    0.29
  -8   5  -3    1.58    0.29
   8   5  -3    1.35    0.15
   8  -5  -3    1.23    0.14
   8  -5  -3    1.10    0.15
   8   5   3    0.92    0.13
   8  -5  -3    1.05    0.14
   8  -5  -3    1.07    0.13
   8  -5   3    1.05    0.13
   8  -5   3    1.21    0.15
   8  -5  -3    1.00    0.15
   8   5  -4   11.49    0.41
   8  -5  -4   12.33    0.43
   8  -5  -4   12.36    0.48
   8  -5  -4   12.31    0.46
   8   5   4   11.78    0.47
   8  -5   4   13.00    0.98
   8  -5  -4   11.58    0.42
   8  -5  -4   12.16    0.47
   8  -5   4   12.26    0.44
  -8   5  -4   10.71    0.81
   8  -5  -5    2.59    0.22
   8   5   5    2.29    0.22
   8  -5  -5    2.15    0.19
   8  -5   5    2.53    0.21
   8  -5  -5    2.49    0.22
   8   5  -5    2.48    0.19
   8  -5  -5    2.24    0.19
   8  -5  -5    2.11    0.19
   8   5  -6   17.64    0.52
   8  -5  -6   18.62    0.54
   8  -5  -6   18.00    0.58
   8  -5  -6   17.74    0.56
   8  -5  -6   18.32    0.54
   8   5   6   18.65    0.62
   8  -5   6   18.30    0.50
   8  -5   6   18.34    0.54
   8  -5  -7   18.59    0.55
   8   5  -7   18.41    0.53
   8  -5  -7   20.02    0.56
   8  -5  -7   18.78    0.59
   8   5   7   18.36    0.62
   8  -5   7   19.29    0.52
   8  -5   7   20.20    0.56
   8  -5  -8    4.31    0.27
   8   5  -8    4.40    0.26
   8  -5  -8    4.15    0.26
   8  -5   8    4.67    0.26
   8   5  -9    0.09    0.05
   8  -5  -9    0.16    0.07
   8  -5  -9    0.09    0.07
   8  -5   9    0.03    0.04
   8   5 -10    4.34    0.25
   8  -5 -10    4.13    0.24
   8  -5 -10    4.42    0.27
   8  -5  10    4.18    0.21
   8   5 -11    0.32    0.07
   8  -5 -11    0.22    0.06
   8  -5 -11    0.14    0.06
   8   5  11    0.32    0.08
   8   5 -12    0.04    0.04
   8  -5 -12    0.10    0.05
   8  -5 -12    0.08    0.07
   8   5  12    0.20    0.06
   8   5  13    1.92    0.12
   8   5 -13    1.98    0.13
   8  -5 -13    1.59    0.11
   8  -5 -13    1.99    0.15
   8   5  14    2.89    0.15
   8  -5 -14    2.96    0.16
   8   5  15    0.82    0.06
   8  -5 -15    0.90    0.08
   8  -6   0   86.75    1.26
   8   6   0   88.99    1.23
  -8   6   0   92.41    2.44
   8  -6   0   87.46    1.15
   8  -6   0   92.97    2.48
  -8   6  -1    0.62    0.22
  -8   6   1    0.55    0.23
   8  -6  -1    0.13    0.08
   8  -6   1    0.07    0.12
   8  -6  -1    0.04    0.06
   8   6   1    0.11    0.07
   8  -6  -1    0.05    0.06
   8  -6   1    0.21    0.09
   8  -6  -1    0.10    0.07
   8  -6   1    0.10    0.06
  -8   6   2    8.76    0.77
  -8   6  -2    9.28    0.77
   8  -6  -2    8.68    0.39
   8  -6  -2    9.17    0.40
   8   6   2    8.83    0.40
   8  -6   2    8.72    0.78
   8  -6  -2    9.12    0.78
   8  -6  -2    8.57    0.37
   8  -6   2    8.97    0.37
   8  -6  -2    9.37    0.42
   8  -6   2    8.92    0.39
   8  -6  -3    3.75    0.26
   8  -6  -3    3.63    0.25
   8   6   3    4.02    0.28
   8  -6  -3    3.61    0.24
   8  -6  -3    3.97    0.28
   8  -6   3    3.92    0.25
   8  -6   3    3.86    0.25
   8  -6  -4    0.16    0.09
   8   6   4    0.01    0.06
   8  -6  -4    0.34    0.10
   8   6  -4    0.11    0.05
   8  -6  -4    0.12    0.07
   8  -6   4    0.17    0.07
   8  -6  -4    0.19    0.08
   8  -6   4    0.06    0.05
   8  -6  -5    2.37    0.20
   8  -6  -5    2.52    0.22
   8   6   5    2.21    0.22
   8  -6  -5    2.39    0.22
   8  -6  -5    2.44    0.22
   8  -6   5    2.35    0.19
   8  -6  -6   20.25    0.57
   8  -6  -6   20.73    0.60
   8   6   6   21.21    0.68
   8  -6  -6   21.34    0.63
   8  -6   6   20.94    0.55
   8   6   7    2.93    0.26
   8  -6  -7    2.94    0.22
   8  -6  -7    3.17    0.25
   8  -6   7    3.35    0.22
   8  -6  -8   18.67    0.54
   8  -6  -8   19.14    0.57
   8  -6   8   20.01    0.49
   8  -6  -9    2.90    0.22
   8  -6 -10    0.67    0.11
   8  -6 -11    7.81    0.32
   8   6  11    8.43    0.29
   8  -6 -12    5.85    0.26
   8   6  12    5.92    0.21
   8  -6 -13    0.35    0.07
   8   6  13    0.36    0.07
   8   6  14    1.04    0.08
   8  -6 -14    1.19    0.09
   8  -7   0    5.85    0.33
   8  -7   0    5.46    0.29
   8   7   0    5.67    0.32
   8  -7  -1    4.16    0.26
   8  -7   1    4.46    0.27
   8   7  -1    4.36    0.29
   8   7   1    4.33    0.29
   8  -7  -1    4.26    0.26
   8  -7  -1    4.10    0.29
   8  -7   1    4.61    0.30
   8  -7  -2    3.41    0.24
   8  -7  -2    3.81    0.25
   8  -7  -2    3.24    0.24
   8   7   2    3.22    0.25
   8  -7   2    3.41    0.23
   8  -7  -2    3.26    0.26
   8  -7   2    3.58    0.26
   8  -7  -3   10.69    0.43
   8  -7  -3   10.70    0.42
   8  -7   3   10.49    0.40
   8  -7  -3   10.93    0.45
   8  -7   3   11.47    0.43
   8  -7  -3   11.13    0.43
   8   7   3   10.74    0.45
   8  -7  -4   31.09    0.76
   8  -7  -4   32.12    0.76
   8  -7   4   31.89    0.67
   8  -7   4   32.09    0.68
   8   7  -4   32.99    0.73
   8  -7  -4   31.93    0.73
   8   7   4   29.63    0.78
   8  -7  -5    5.16    0.32
   8  -7  -5    5.50    0.31
   8  -7   5    5.33    0.27
   8   7  -5    5.18    0.29
   8  -7  -5    5.22    0.30
   8   7   5    5.52    0.34
   8  -7  -6   16.85    0.56
   8  -7   6   17.79    0.48
   8   7  -6   18.68    0.54
   8  -7  -6   17.07    0.53
   8  -7  -6   16.63    0.51
   8   7   6   16.94    0.61
   8   7   7    0.30    0.11
   8  -7  -7    0.10    0.07
   8  -7  -7    0.26    0.10
   8  -7   7    0.20    0.06
   8  -7  -8    1.03    0.14
   8  -7  -8    1.10    0.14
   8  -7  -9    2.38    0.19
   8  -7 -10    1.01    0.12
   8   7  10    0.95    0.10
   8   7  11    6.61    0.22
   8  -7 -11    6.41    0.27
   8  -7 -12    5.15    0.23
   8   7  13    2.20    0.12
   8  -7 -13    2.35    0.13
   8   8   0    0.47    0.11
   8  -8   0    0.54    0.11
   8  -8   0    0.44    0.12
   8   8  -1    4.53    0.29
   8  -8  -1    4.43    0.28
   8   8   1    4.47    0.29
   8  -8  -1    4.34    0.26
   8  -8  -1    4.32    0.29
   8  -8   1    4.55    0.29
   8  -8  -1    4.44    0.27
   8  -8   1    4.58    0.27
   8  -8  -2   13.87    0.47
   8   8  -2   14.65    0.52
   8   8   2   13.48    0.51
   8  -8  -2   14.19    0.48
   8  -8  -2   13.88    0.51
   8  -8   2   14.36    0.50
   8  -8   2   14.21    0.45
   8  -8  -2   13.76    0.47
   8  -8  -3   18.32    0.54
   8   8   3   18.05    0.60
   8  -8   3   18.94    0.51
   8  -8  -3   17.91    0.55
   8  -8  -3   18.67    0.58
   8  -8   3   18.57    0.54
   8  -8  -4    0.05    0.07
   8   8   4    0.00    0.07
   8  -8  -4    0.05    0.07
   8   8  -4    0.03    0.06
   8  -8   4    0.21    0.07
   8  -8  -4    0.11    0.08
   8  -8   4    0.00    0.05
   8   8   5    5.61    0.36
   8  -8  -5    6.01    0.30
   8  -8  -5    5.89    0.33
   8  -8   5    6.24    0.28
   8  -8  -5    6.00    0.32
   8  -8   5    5.88    0.27
   8   8  -5    6.31    0.32
   8  -8   6   11.36    0.35
   8  -8  -6   11.26    0.41
   8   8   6   10.50    0.47
   8   8  -6   11.83    0.43
   8  -8  -6   11.03    0.44
   8  -8  -7    8.77    0.35
   8   8   7    9.02    0.43
   8   8  -7    9.33    0.36
   8  -8  -7    8.48    0.38
   8   8  -8    1.36    0.14
   8  -8  -8    1.43    0.16
   8  -8  -8    1.41    0.15
   8  -8  -9    4.79    0.25
   8  -8 -10    6.16    0.26
   8  -8 -11    8.11    0.28
   8  -8 -12    0.03    0.04
   8   8  12    0.02    0.03
   8  -8 -13    0.01    0.03
   8  -9   0    1.89    0.18
   8   9   0    1.95    0.20
   8  -9   0    1.98    0.20
   8  -9   1    4.68    0.26
   8  -9  -1    4.26    0.24
   8  -9  -1    4.46    0.26
   8   9   1    4.23    0.29
   8   9  -1    4.69    0.30
   8  -9  -1    4.48    0.29
   8  -9   1    4.80    0.29
   8  -9   2   25.12    0.57
   8  -9  -2   24.78    0.60
   8   9  -2   24.44    0.66
   8  -9  -2   25.10    0.60
   8   9   2   23.33    0.68
   8  -9  -2   24.58    0.65
   8  -9   2   24.96    0.63
   8  -9   3   15.16    0.43
   8  -9  -3   14.53    0.48
   8  -9  -3   15.37    0.51
   8  -9   3   14.21    0.46
   8  -9  -3   15.05    0.46
   8   9   3   13.89    0.53
   8   9  -3   14.85    0.51
   8  -9  -4   14.21    0.44
   8   9   4   12.88    0.52
   8   9  -4   14.02    0.49
   8  -9  -4   13.87    0.47
   8  -9   4   14.21    0.40
   8  -9  -4   13.35    0.46
   8  -9   4   13.67    0.42
   8   9  -5    0.17    0.09
   8   9   5    0.02    0.08
   8  -9  -5    0.08    0.07
   8  -9   5    0.20    0.06
   8  -9  -5    0.08    0.07
   8  -9  -6   20.05    0.51
   8   9   6   19.99    0.63
   8  -9  -6   19.98    0.55
   8  -9  -7    0.12    0.06
   8  -9  -7    0.15    0.07
   8  -9  -8    1.53    0.14
   8   9   9    4.96    0.20
   8  -9  -9    5.23    0.24
   8   9  10    6.15    0.20
   8  -9 -10    6.64    0.24
   8   9 -11    0.19    0.05
   8   9  11    0.06    0.03
   8 -10   0   21.67    0.58
   8 -10   0   22.15    0.53
   8  10   0   22.60    0.62
   8 -10  -1    7.60    0.35
   8 -10   1    8.33    0.36
   8 -10  -1    8.14    0.32
   8  10   1    7.77    0.38
   8 -10   1    8.13    0.33
   8  10  -1    8.53    0.38
   8 -10  -2    1.81    0.18
   8 -10   2    2.22    0.18
   8 -10  -2    2.14    0.16
   8  10   2    1.71    0.19
   8  10  -2    1.93    0.19
   8 -10  -3    9.90    0.36
   8 -10  -3    9.42    0.37
   8 -10   3    8.96    0.34
   8 -10  -3    9.46    0.32
   8  10   3    9.74    0.43
   8  10  -3    9.39    0.38
   8 -10  -4   15.52    0.45
   8 -10  -4   15.92    0.47
   8 -10   4   15.97    0.42
   8  10  -4   15.90    0.49
   8  10   4   15.47    0.55
   8 -10   5   11.48    0.32
   8 -10  -5   11.69    0.38
   8 -10  -5   11.32    0.39
   8  10  -5   12.44    0.42
   8 -10  -5   11.08    0.36
   8  10   5   11.37    0.45
   8 -10  -6    3.46    0.21
   8  10  -6    3.79    0.23
   8 -10  -6    3.56    0.20
   8  10   6    3.56    0.26
   8 -10  -7   14.04    0.38
   8  10  -7   14.47    0.41
   8 -10  -8   14.57    0.37
   8  10  -8   14.62    0.39
   8 -10  -9    1.25    0.10
   8  10  -9    1.47    0.12
   8 -10 -10    0.66    0.07
   8  10 -10    0.74    0.07
   8 -11   0    0.40    0.09
   8  11   0    0.39    0.10
   8 -11   0    0.38    0.07
   8 -11  -1    1.32    0.14
   8 -11   1    1.03    0.12
   8 -11  -1    1.02    0.10
   8 -11   1    1.06    0.10
   8  11  -1    1.00    0.14
   8  11   1    1.15    0.15
   8 -11  -2    0.26    0.07
   8 -11   2    0.27    0.07
   8  11  -2    0.33    0.10
   8  11   2    0.31    0.10
   8 -11   2    0.18    0.05
   8 -11  -3    2.57    0.18
   8 -11   3    2.46    0.16
   8 -11   3    2.38    0.15
   8  11  -3    2.83    0.20
   8  11   3    2.44    0.21
   8 -11   4    0.96    0.09
   8 -11  -4    1.12    0.12
   8 -11   4    0.88    0.10
   8  11  -4    1.21    0.13
   8  11   4    1.00    0.14
   8 -11  -5    5.85    0.23
   8  11   5    5.89    0.30
   8  11  -5    5.84    0.26
   8  11  -6    0.09    0.05
   8 -11  -6    0.19    0.06
   8 -11  -7    1.03    0.09
   8  11  -7    1.23    0.11
   8 -11  -8    2.33    0.12
   8  11  -8    2.24    0.13
   8 -12   0    6.65    0.25
   8  12   0    6.66    0.29
   8 -12   1   22.45    0.45
   8 -12  -1   22.49    0.46
   8  12  -1   22.35    0.52
   8  12   1   22.49    0.54
   8 -12  -2    0.09    0.05
   8 -12   2    0.03    0.04
   8  12  -2    0.02    0.05
   8  12   2    0.08    0.06
   8 -12   3    0.78    0.08
   8  12  -3    0.92    0.11
   8 -12  -3    0.73    0.08
   8  12   3    0.71    0.10
   8  12  -4    6.27    0.24
   8 -12  -4    5.97    0.20
   8 -12  -5    1.90    0.11
   8  12  -5    1.95    0.13
   8  12  -6    0.11    0.03
   8 -12  -6    0.09    0.03
   8  13   0   11.67    0.29
   9   0   0    0.02    0.04
   9   0   0    0.12    0.11
   9   0   0   -0.04    0.06
   9   0  -1    0.16    0.08
   9   0  -1    0.25    0.07
   9   0   1   -0.05    0.06
   9   0  -1    0.13    0.06
   9   0  -1    0.04    0.11
   9   0   2    6.89    0.65
   9   0  -2    7.12    0.30
   9   0   2    7.09    0.33
   9   0  -2    7.09    0.34
   9   0  -2    7.21    0.34
   9   0   3   -0.03    0.06
   9   0  -3    0.05    0.05
   9   0  -3    0.07    0.05
   9   0  -4    1.32    0.16
   9   0   4    1.32    0.16
   9   0   4    0.99    0.25
   9   0  -4    1.51    0.17
   9   0  -5    0.03    0.06
   9   0   5    0.15    0.12
   9   0   5    0.01    0.06
   9   0  -6    3.74    0.27
   9   0   6    3.40    0.25
   9   0  -7    0.04    0.08
   9   0   7    0.03    0.07
   9   0  -8    1.41    0.18
   9   0   8    1.48    0.17
   9   0   8    1.33    0.16
   9   0  -9    0.06    0.09
   9   0   9    0.01    0.07
   9   0   9    0.14    0.07
   9   0 -10    1.75    0.16
   9   0 -10    1.93    0.21
   9   0  10    2.00    0.19
   9   0  10    1.95    0.18
   9   0 -11    0.00    0.05
   9   0 -11   -0.04    0.10
   9   0  11    0.17    0.09
   9   0  11    0.00    0.05
   9   0 -12    0.18    0.06
   9   0 -12   -0.01    0.07
   9   0  12    0.16    0.08
   9   0  12    0.10    0.06
   9   0 -13   -0.02    0.06
   9   0  13   -0.03    0.05
   9   0  13    0.07    0.04
  -9   0 -14    8.07    0.23
   9   0  14    8.68    0.23
   9   0 -14    8.16    0.28
   9   0 -15    0.05    0.03
   9  -1   0    0.01    0.05
   9   1   0    0.01    0.05
   9   1   0    0.09    0.11
   9  -1   0   -0.01    0.11
   9  -1   0    0.10    0.07
   9   1  -1    0.18    0.07
   9  -1  -1    0.13    0.07
   9   1  -1    0.23    0.07
   9  -1  -1    0.09    0.06
   9   1   1    0.22    0.08
   9  -1   1    0.18    0.07
   9   1   1    0.03    0.09
   9  -1   1    0.02    0.14
   9  -1  -1    0.19    0.08
   9   1  -2    1.74    0.18
   9  -1  -2    2.01    0.19
   9  -1  -2    1.59    0.17
   9   1   2    2.02    0.18
   9  -1  -2    2.01    0.17
   9  -1   2    1.54    0.16
   9   1   2    1.79    0.31
   9  -1   2    1.65    0.33
   9  -1   3   17.26    1.07
   9   1   3   18.70    0.54
   9  -1  -3   18.00    0.49
   9  -1   3   17.99    0.54
   9   1  -3   17.83    0.55
   9  -1  -3   17.97    0.55
   9  -1  -3   17.24    0.54
   9   1  -4    0.47    0.11
   9  -1  -4    0.58    0.12
   9  -1  -4    0.44    0.11
   9   1   4    0.57    0.11
   9  -1   4    0.46    0.11
   9  -1  -4    0.59    0.10
   9  -1   4    0.72    0.23
   9  -1   5   71.33    2.28
   9   1  -5   73.44    1.14
   9  -1  -5   75.05    1.16
   9  -1   5   74.75    1.12
   9   1   5   74.31    1.12
   9   1  -6    0.08    0.09
   9  -1  -6    0.06    0.06
   9   1   6    0.02    0.08
   9  -1   6   -0.01    0.06
   9   1  -7    6.01    0.34
   9  -1  -7    5.59    0.33
   9  -1   7    5.93    0.32
   9  -1   7    5.96    0.31
   9   1   7    5.86    0.32
   9   1  -8    6.42    0.36
   9  -1  -8    6.76    0.37
   9  -1   8    6.82    0.34
   9  -1   8    7.04    0.34
   9   1   8    7.04    0.35
   9  -1  -9    2.06    0.18
   9   1  -9    1.97    0.21
   9  -1  -9    2.27    0.22
   9   1   9    2.17    0.20
   9   1   9    1.91    0.19
   9  -1   9    2.12    0.19
   9  -1   9    2.25    0.20
   9  -1 -10    0.81    0.12
   9   1 -10    0.93    0.16
   9  -1 -10    0.81    0.14
   9   1  10    1.04    0.14
   9  -1  10    0.92    0.14
   9   1  10    1.01    0.13
   9  -1  10    1.06    0.13
   9  -1 -11    0.12    0.06
   9  -1 -11    0.25    0.10
   9   1 -11    0.06    0.08
   9   1  11    0.11    0.07
   9   1  11    0.15    0.07
   9  -1  11    0.08    0.06
   9  -1  11    0.18    0.08
   9  -1 -12    0.16    0.06
   9   1 -12    0.09    0.07
   9  -1 -12   -0.05    0.07
   9  -1  12    0.07    0.06
   9   1  12    0.04    0.05
   9   1  12    0.08    0.06
   9  -1  12    0.06    0.05
  -9   1 -13    8.29    0.26
   9  -1 -13    7.43    0.27
   9   1 -13    7.87    0.31
   9  -1 -13    7.83    0.31
   9   1  13    8.26    0.29
   9   1  13    8.01    0.27
   9  -1  13    8.27    0.26
  -9  -1 -14    0.89    0.08
   9  -1  14    0.89    0.07
   9   1  14    1.07    0.09
   9   1 -14    0.97    0.10
   9  -1 -14    0.87    0.10
   9   1 -15    3.23    0.14
   9  -1 -15    3.07    0.14
   9  -2   0    0.03    0.05
   9  -2   0    0.07    0.06
   9   2   0    0.09    0.06
   9  -2   0   -0.01    0.12
   9  -2  -1    8.04    0.34
   9  -2   1    7.36    0.34
   9   2   1    8.13    0.33
   9  -2  -1    8.15    0.36
   9  -2   1    8.77    0.77
   9  -2  -1    7.81    0.72
   9  -2  -2    4.01    0.26
   9  -2  -2    3.75    0.23
   9  -2   2    3.56    0.24
   9   2   2    3.67    0.23
   9   2  -2    3.49    0.24
   9  -2  -2    3.63    0.25
   9  -2   2    3.04    0.47
   9  -2  -3   11.75    0.45
   9  -2   3   12.38    0.93
   9   2   3   11.14    0.41
   9  -2  -3   11.20    0.39
   9  -2   3   11.68    0.43
   9   2  -3   10.93    0.43
   9  -2  -3   11.56    0.44
   9   2  -4    1.73    0.18
   9  -2  -4    1.89    0.19
   9  -2  -4    1.63    0.15
   9  -2  -4    1.64    0.18
   9   2   4    1.96    0.18
   9  -2   4    2.05    0.19
   9  -2   4    2.17    0.40
   9  -2  -5   25.00    0.57
   9  -2  -5   24.51    0.66
   9   2   5   24.33    0.64
   9  -2   5   24.37    0.61
   9  -2   5   23.77    0.63
   9   2  -5   23.46    0.64
   9  -2  -5   23.47    0.65
   9   2   6    1.52    0.17
   9  -2   6    1.43    0.16
   9  -2   6    1.47    0.17
   9   2  -6    1.21    0.16
   9  -2  -6    1.27    0.17
   9  -2  -6    1.39    0.14
   9   2  -7    4.44    0.29
   9  -2  -7    4.19    0.29
   9   2   7    4.34    0.28
   9  -2   7    4.54    0.27
   9  -2   7    4.27    0.27
   9   2  -8    7.02    0.37
   9  -2  -8    7.29    0.37
   9  -2  -8    7.61    0.34
   9   2   8    7.58    0.37
   9  -2   8    7.59    0.34
   9  -2   8    7.41    0.35
   9   2  -9    4.26    0.29
   9  -2  -9    4.49    0.30
   9  -2  -9    4.44    0.26
   9  -2   9    4.52    0.27
   9   2   9    4.14    0.27
   9  -2   9    4.00    0.25
   9   2 -10    7.20    0.36
   9  -2 -10    7.55    0.37
   9  -2 -10    7.49    0.33
   9   2  10    7.57    0.35
   9   2  10    7.66    0.34
   9  -2  10    7.39    0.33
   9  -2  10    7.50    0.33
   9  -2 -11    3.62    0.22
   9   2 -11    3.75    0.25
   9  -2 -11    3.24    0.23
   9   2  11    3.47    0.22
   9  -2  11    3.40    0.22
   9   2  11    3.56    0.22
   9  -2  11    3.88    0.22
   9  -2 -12    8.92    0.32
   9   2 -12    9.33    0.36
   9  -2 -12    9.18    0.36
   9   2  12    9.52    0.34
   9   2  12   10.41    0.35
   9  -2  12   10.22    0.32
   9  -2 -13   14.24    0.37
   9   2 -13   14.60    0.41
   9  -2 -13   14.57    0.41
   9   2  13   14.67    0.37
   9   2  13   14.96    0.37
   9  -2  13   15.22    0.33
   9   2 -14    9.09    0.28
   9  -2 -14    9.06    0.27
   9   2  14    9.03    0.24
   9  -2 -15    0.05    0.03
   9  -3   0   -0.03    0.06
   9  -3   0    0.09    0.13
   9   3   1   18.74    0.49
   9  -3   1   19.43    0.55
   9  -3  -1   18.96    0.53
   9  -3  -1   19.94    1.17
   9  -3   1   19.31    1.16
   9  -3  -1   19.33    0.57
   9   3  -2    1.51    0.17
   9  -3  -2    1.46    0.16
   9  -3  -2    1.65    0.18
   9  -3  -2    1.45    0.15
   9   3   2    1.34    0.14
   9  -3   2    1.53    0.17
   9  -3  -2    1.69    0.33
   9  -3   2    1.47    0.32
   9  -3  -3   41.89    0.85
   9  -3   3   43.14    1.77
   9   3   3   40.02    0.77
   9  -3  -3   41.12    0.76
   9  -3   3   41.57    0.82
   9  -3  -3   41.52    0.83
   9  -3  -4    3.25    0.22
   9   3  -4    2.70    0.22
   9  -3  -4    2.96    0.23
   9   3   4    3.10    0.23
   9  -3   4    2.89    0.22
   9  -3  -4    3.60    0.26
   9  -3  -5   34.62    0.69
   9   3  -5   34.98    0.77
   9  -3  -5   34.65    0.78
   9   3   5   34.93    0.76
   9  -3   5   35.73    0.77
   9  -3   5   37.35    0.73
   9  -3  -5   36.02    0.81
   9  -3  -6    4.59    0.25
   9   3  -6    4.68    0.29
   9  -3  -6    4.35    0.29
   9   3   6    4.74    0.29
   9  -3   6    4.70    0.27
   9  -3   6    4.66    0.28
   9   3  -7   15.95    0.53
   9  -3  -7   16.51    0.55
   9   3   7   15.93    0.53
   9  -3   7   16.29    0.49
   9  -3   7   16.16    0.51
   9   3  -8    0.20    0.09
   9  -3  -8    0.09    0.08
   9  -3  -8    0.17    0.06
   9  -3   8    0.37    0.10
   9   3   8    0.20    0.09
   9  -3   8    0.12    0.07
   9  -3  -9   13.55    0.45
   9   3  -9   13.19    0.48
   9  -3  -9   13.35    0.49
   9   3   9   13.27    0.47
   9  -3   9   13.08    0.43
   9  -3   9   13.11    0.44
   9   3 -10    1.34    0.16
   9  -3 -10    1.21    0.15
   9  -3 -10    1.11    0.13
   9   3  10    1.36    0.16
   9  -3  10    1.37    0.15
   9   3  10    1.56    0.16
   9  -3  10    1.41    0.14
   9   3 -11   19.99    0.54
   9  -3 -11   19.03    0.52
   9  -3 -11   18.60    0.49
   9   3  11   20.62    0.52
   9  -3  11   20.52    0.47
   9   3  11   20.10    0.50
   9   3 -12    0.71    0.11
   9  -3 -12    0.76    0.11
   9  -3 -12    0.74    0.10
   9   3  12    0.85    0.10
   9  -3  12    0.64    0.08
   9   3  12    0.89    0.11
   9   3  13    8.42    0.27
   9   3  13    8.51    0.27
   9  -3 -13    7.76    0.26
   9   3 -13    7.78    0.27
   9  -3 -13    7.80    0.27
   9   3  14    1.18    0.09
   9  -3 -14    1.05    0.09
   9   3 -14    1.29    0.10
   9  -3 -14    1.10    0.09
   9   4   0    0.13    0.06
   9  -4   0    0.08    0.07
   9  -4   0    0.07    0.11
   9   4   1    0.45    0.10
   9  -4  -1    0.24    0.12
   9  -4   1    0.29    0.16
   9  -4   1    0.30    0.08
   9  -4  -1    0.23    0.09
   9   4   2    8.86    0.34
   9  -4   2    8.38    0.37
   9  -4  -2    8.46    0.36
   9  -4  -2    9.05    0.40
   9  -4  -3   16.67    0.50
   9  -4  -3   16.71    0.54
   9   4   3   17.35    0.49
   9  -4   3   17.45    0.54
   9   4  -3   16.18    0.50
   9  -4  -3   16.77    0.52
   9  -4  -4   31.90    0.68
   9  -4  -4   32.24    0.76
   9   4  -4   30.30    0.69
   9  -4  -4   32.05    0.72
   9   4   4   31.03    0.69
   9  -4   4   32.11    0.73
   9  -4  -5    0.00    0.08
   9   4  -5    0.20    0.08
   9  -4  -5    0.06    0.05
   9   4   5    0.09    0.06
   9  -4  -5    0.08    0.06
   9  -4   5    0.16    0.09
   9  -4  -6   38.27    0.83
   9   4  -6   38.24    0.79
   9  -4  -6   39.11    0.81
   9   4   6   38.33    0.80
   9  -4   6   40.76    0.75
   9  -4   6   38.23    0.79
   9   4  -7    4.57    0.28
   9  -4  -7    4.18    0.27
   9  -4  -7    4.37    0.26
   9   4   7    4.28    0.28
   9  -4   7    4.12    0.24
   9  -4   7    4.46    0.27
   9   4  -8    4.52    0.27
   9  -4  -8    4.45    0.28
   9  -4  -8    4.02    0.24
   9  -4   8    4.19    0.24
   9   4   8    4.16    0.27
   9  -4   8    4.45    0.26
   9  -4  -9    0.02    0.05
   9   4   9    0.00    0.08
   9  -4   9    0.08    0.07
   9   4  -9   -0.08    0.06
   9  -4  -9    0.04    0.06
   9   4  10    1.80    0.17
   9   4  10    1.50    0.15
   9  -4  10    1.84    0.15
   9  -4 -10    1.63    0.15
   9   4 -10    1.72    0.16
   9  -4 -10    1.65    0.16
   9   4  11    5.50    0.26
   9  -4  11    5.96    0.23
   9   4  11    5.81    0.26
   9   4 -11    5.91    0.27
   9  -4 -11    5.43    0.26
   9  -4 -11    5.46    0.26
   9   4  12    6.68    0.26
   9   4  12    6.98    0.25
   9   4 -12    6.60    0.26
   9  -4 -12    6.55    0.26
   9  -4 -12    6.71    0.26
   9   4  13    1.27    0.11
   9   4  13    1.20    0.09
   9  -4 -13    1.12    0.10
   9   4 -13    1.44    0.11
   9  -4 -13    1.05    0.09
   9   4  14    0.94    0.07
   9  -4 -14    0.81    0.07
   9   5   0   -0.06    0.06
   9  -5   0    0.03    0.07
   9  -5   0    0.05    0.07
   9  -5   1   23.51    0.64
   9  -5  -1   24.01    0.61
   9  -5   1   23.59    0.61
   9  -5  -1   24.03    0.65
   9   5  -1   23.76    0.62
   9   5   1   25.03    0.63
   9  -5   2   18.72    0.55
   9  -5  -2   19.32    0.54
   9  -5  -2   20.46    0.60
   9   5   2   20.21    0.57
   9  -5   3    9.90    0.40
   9  -5  -3    9.60    0.39
   9  -5  -3    9.70    0.42
   9   5   3    9.68    0.41
   9  -5  -4    4.56    0.27
   9  -5  -4    4.53    0.29
   9   5   4    4.89    0.30
   9  -5  -4    5.05    0.28
   9   5   4    5.11    0.27
   9  -5   4    5.02    0.28
   9   5   5   -0.10    0.07
   9  -5  -5    0.02    0.08
   9   5  -5    0.05    0.05
   9  -5  -5    0.15    0.07
   9   5   5    0.07    0.07
   9  -5  -5    0.19    0.09
   9  -5   5    0.12    0.07
   9  -5  -6   13.56    0.50
   9   5  -6   12.88    0.43
   9  -5  -6   13.05    0.44
   9  -5  -6   13.08    0.44
   9   5   6   12.57    0.44
   9  -5   6   13.26    0.45
   9  -5  -7    2.72    0.20
   9   5  -7    2.94    0.21
   9  -5  -7    2.49    0.20
   9   5   7    2.40    0.20
   9  -5   7    2.67    0.20
   9   5  -8    3.44    0.22
   9  -5  -8    3.35    0.22
   9  -5  -8    3.40    0.22
   9   5   8    3.64    0.24
   9  -5   8    3.54    0.22
   9   5  -9   14.78    0.43
   9  -5  -9   14.66    0.43
   9  -5  -9   15.02    0.45
   9   5   9   15.62    0.47
   9  -5   9   15.31    0.42
   9  -5 -10    0.09    0.06
   9   5  10    0.12    0.06
   9  -5  10    0.01    0.04
   9   5  10    0.17    0.06
   9   5 -10    0.07    0.05
   9  -5 -10    0.05    0.04
   9   5  11    9.19    0.32
   9   5  11    9.31    0.30
   9   5 -11    8.89    0.29
   9  -5 -11    8.44    0.28
   9  -5 -11    8.95    0.31
   9   5  12    4.94    0.21
   9   5  12    5.08    0.19
   9  -5 -12    4.40    0.20
   9   5  13    9.41    0.25
   9   5  13    9.04    0.21
   9  -5 -13    9.32    0.25
   9   5  14    0.07    0.02
   9   6   0   -0.06    0.06
   9  -6   0    0.07    0.08
   9  -6   0    0.14    0.08
   9   6   1    0.00    0.06
   9   6  -1    0.07    0.06
   9  -6  -1    0.12    0.08
   9  -6  -1    0.20    0.09
   9  -6   1    0.10    0.07
   9  -6  -1    0.11    0.08
   9  -6   1    0.22    0.10
   9  -6   2    3.00    0.22
   9  -6  -2    3.05    0.25
   9  -6   2    3.12    0.23
   9  -6  -2    2.89    0.22
   9  -6  -2    3.34    0.25
   9   6   2    3.22    0.24
   9   6   3    0.99    0.15
   9  -6  -3    0.88    0.14
   9  -6   3    1.18    0.15
   9  -6  -3    0.97    0.14
   9  -6   3    1.21    0.15
   9  -6  -4    0.86    0.14
   9   6   4    0.65    0.13
   9  -6  -4    0.66    0.12
   9  -6   4    0.66    0.11
   9   6   5    2.40    0.23
   9  -6  -5    2.34    0.21
   9  -6  -5    2.41    0.19
   9   6   5    2.59    0.20
   9  -6   5    2.49    0.20
   9   6   6    0.01    0.06
   9  -6  -6    0.06    0.05
   9   6   6    0.00    0.05
   9  -6   6    0.03    0.05
   9  -6  -7    0.44    0.09
   9   6   7    0.52    0.11
   9  -6   7    0.40    0.08
   9  -6  -8    0.54    0.09
   9   6   8    0.45    0.09
   9  -6   8    0.66    0.10
   9  -6  -9    2.78    0.19
   9   6   9    2.74    0.19
   9  -6   9    3.07    0.17
   9  -6 -10    5.53    0.25
   9   6  10    5.90    0.26
   9   6  10    5.96    0.24
   9  -6 -11   -0.02    0.04
   9   6  11   -0.01    0.04
   9   6  11    0.02    0.03
   9   6  12    2.10    0.13
   9   6  12    1.96    0.10
   9  -6 -12    1.95    0.13
   9   6  13    0.86    0.07
   9  -6 -13    0.83    0.07
   9   7   0    0.11    0.08
   9  -7   0   -0.04    0.07
   9  -7   0   -0.02    0.07
   9  -7   0   -0.01    0.07
   9   7  -1    0.59    0.12
   9   7   1    0.41    0.10
   9  -7  -1    0.60    0.13
   9  -7  -1    0.66    0.12
   9  -7   1    0.48    0.10
   9  -7  -1    0.48    0.12
   9  -7   1    0.58    0.12
   9   7  -2   -0.05    0.07
   9   7   2    0.02    0.07
   9  -7  -2    0.09    0.08
   9  -7  -2    0.08    0.07
   9  -7   2   -0.10    0.08
   9  -7  -2   -0.02    0.07
   9  -7   2    0.04    0.05
   9  -7  -3    2.66    0.23
   9  -7   3    2.67    0.20
   9  -7   3    2.57    0.20
   9  -7  -3    2.64    0.21
   9  -7  -3    2.69    0.22
   9   7   3    2.74    0.23
   9   7  -3    2.49    0.21
   9  -7  -3    2.94    0.21
   9  -7   4    0.50    0.09
   9  -7  -4    0.24    0.08
   9   7   4    0.33    0.10
   9  -7  -4    0.36    0.08
   9  -7   5    0.98    0.12
   9   7   5    0.86    0.15
   9  -7  -5    0.85    0.13
   9  -7  -5    0.98    0.13
   9  -7   6    0.56    0.09
   9   7   6    0.69    0.13
   9  -7  -6    0.56    0.10
   9   7   7    5.45    0.26
   9  -7   7    5.34    0.23
   9  -7  -7    5.12    0.25
   9   7   8    0.12    0.06
   9  -7  -8    0.04    0.05
   9   7   9    0.70    0.09
   9  -7  -9    0.61    0.09
   9   7  10    0.09    0.04
   9   7  10    0.00    0.03
   9  -7 -10    0.02    0.04
   9   7  11    0.95    0.09
   9   7  11    0.77    0.06
   9  -7 -11    0.99    0.09
   9   7  12    0.74    0.07
   9  -7 -12    0.83    0.07
   9   8   0   -0.07    0.07
   9  -8   0    0.02    0.07
   9  -8   0    0.05    0.06
   9  -8   0   -0.04    0.08
   9   8  -1    0.05    0.07
   9   8   1    0.00    0.07
   9  -8  -1   -0.03    0.07
   9  -8  -1    0.14    0.08
   9  -8   1    0.04    0.06
   9  -8  -1    0.16    0.10
   9  -8   1   -0.02    0.07
   9   8  -2    0.97    0.14
   9   8   2    0.83    0.14
   9  -8  -2    1.07    0.15
   9  -8   2    0.98    0.13
   9  -8  -2    1.09    0.15
   9  -8   2    1.04    0.14
   9   8  -3    0.77    0.13
   9  -8  -3    0.32    0.07
   9   8   3    0.64    0.13
   9  -8  -3    0.81    0.13
   9  -8   3    0.92    0.12
   9  -8  -3    0.54    0.12
   9  -8   3    0.60    0.10
   9  -8   4   -0.03    0.06
   9   8  -4    0.01    0.07
   9  -8  -4    0.06    0.07
   9   8   4    0.05    0.09
   9  -8  -4    0.01    0.05
   9  -8   5    3.84    0.21
   9  -8  -5    4.03    0.23
   9   8  -5    3.25    0.23
   9   8   5    3.48    0.26
   9  -8   6   -0.05    0.05
   9   8   6    0.04    0.07
   9  -8  -6   -0.06    0.06
   9  -8  -7    0.44    0.08
   9   8   8    1.06    0.09
   9  -8  -8    1.16    0.12
   9   8   9    2.94    0.15
   9   8   9    3.20    0.15
   9  -8  -9    3.09    0.17
   9   8  10    0.01    0.03
   9  -8 -10    0.08    0.05
   9  -8 -11    4.24    0.16
   9   8 -11    4.68    0.18
   9  -9   0   -0.11    0.08
   9   9   0    0.13    0.08
   9  -9   0    0.02    0.06
   9  -9   1    5.06    0.27
   9  -9  -1    4.19    0.26
   9  -9  -1    4.65    0.25
   9   9   1    4.44    0.28
   9  -9   1    4.71    0.26
   9   9  -1    4.87    0.28
   9   9  -2    0.13    0.07
   9   9   2    0.24    0.10
   9  -9  -2    0.16    0.07
   9  -9   2    0.27    0.08
   9  -9   2    0.19    0.07
   9  -9  -2    0.20    0.08
   9  -9   2    0.12    0.06
   9  -9   3    5.35    0.25
   9  -9   3    6.35    0.26
   9  -9  -3    5.84    0.27
   9   9   3    5.61    0.32
   9  -9  -3    5.76    0.25
   9   9  -3    6.01    0.31
   9  -9   4    2.54    0.16
   9  -9  -4    2.31    0.17
   9   9  -4    2.37    0.19
   9  -9  -4    2.29    0.16
   9   9   4    2.25    0.20
   9  -9  -5    1.76    0.14
   9   9  -5    2.19    0.18
   9   9   5    1.76    0.18
   9   9  -6    0.15    0.07
   9  -9  -6    0.23    0.06
   9  -9  -7    4.64    0.21
   9   9  -7    4.64    0.24
   9   9  -8    0.21    0.07
   9  -9  -8    0.27    0.06
   9   9  -9    0.58    0.08
   9  -9  -9    0.53    0.06
   9   9 -10   -0.01    0.03
   9 -10   0   -0.04    0.06
   9  10   0    0.05    0.07
   9 -10   0    0.04    0.05
   9 -10  -1    2.55    0.17
   9  10   1    2.68    0.21
   9 -10   1    2.68    0.17
   9  10  -1    2.45    0.20
   9 -10  -1    2.66    0.19
   9 -10   1    2.74    0.19
   9 -10   2    0.21    0.06
   9 -10  -2    0.21    0.06
   9 -10  -2    0.17    0.06
   9  10   2    0.16    0.07
   9 -10   2    0.29    0.07
   9  10  -2    0.11    0.07
   9  10   3    0.12    0.07
   9  10  -3    0.23    0.07
   9 -10   3    0.24    0.07
   9 -10  -3    0.16    0.05
   9 -10   4    1.39    0.13
   9 -10  -4    1.33    0.11
   9  10  -4    1.27    0.13
   9  10   4    1.12    0.14
   9  10   5    0.74    0.12
   9 -10  -5    0.79    0.09
   9  10  -5    0.75    0.10
   9 -10  -6    0.76    0.08
   9  10  -6    0.77    0.10
   9 -10  -7   11.60    0.28
   9  10  -7   13.12    0.34
   9 -10  -8    0.88    0.07
   9  10  -8    0.83    0.08
   9 -11   0    0.01    0.04
   9  11   0    0.02    0.07
   9  11   1   26.48    0.58
   9 -11   1   25.62    0.42
   9  11  -1   25.58    0.55
   9 -11   2    2.82    0.14
   9  11  -2    2.62    0.18
   9  11   2    2.34    0.18
   9 -11   3    6.96    0.22
   9  11  -3    7.24    0.28
   9  11   3    6.41    0.28
   9 -11  -4    1.39    0.09
   9 -11   4    1.48    0.10
   9  11  -4    1.51    0.13
   9 -11   5   14.58    0.29
   9  11  -5   14.51    0.35
   9  11  -6    0.72    0.08
   9  12   0    0.05    0.05
   9  12   1    3.36    0.17
   9  12  -1    3.63    0.17
   9  12  -2    0.35    0.06
  10   0   0   54.59    0.90
  10   0   0   57.65    0.92
  10   0  -1    0.11    0.07
  10   0   1   -0.02    0.06
  10   0  -1    0.03    0.05
  10   0  -2    6.69    0.33
  10   0  -2    6.72    0.30
  10   0   2    6.63    0.33
  10   0  -3   -0.14    0.08
  10   0   3   -0.04    0.06
  10   0  -4    1.48    0.17
  10   0   4    1.43    0.17
  10   0  -5    0.07    0.08
  10   0   5    0.02    0.07
  10   0  -6   25.00    0.69
  10   0   6   25.81    0.66
  10   0  -7   -0.12    0.10
  10   0   7   -0.08    0.07
  10   0   7   -0.06    0.08
  10   0  -8   26.02    0.70
  10   0   8   26.04    0.64
  10   0   8   25.93    0.62
  10   0  -9    0.02    0.09
  10   0   9    0.00    0.06
  10   0   9    0.01    0.07
  10   0 -10    2.85    0.22
  10   0  10    2.89    0.20
  10   0  10    2.77    0.19
  10   0 -11   -0.07    0.07
  10   0  11    0.02    0.05
  10   0  11    0.09    0.06
  10   0 -12    5.95    0.26
  10   0  12    5.96    0.24
  10   0  12    5.95    0.22
  10   0 -13    0.03    0.04
  10   0  13    0.03    0.03
  10   0 -14    1.29    0.08
  10  -1   0   30.90    0.70
  10  -1   0   31.36    0.69
  10   1   0   33.30    0.69
  10  -1  -1   13.97    0.48
  10  -1   1   13.91    0.47
  10   1  -1   13.95    0.43
  10  -1  -1   14.30    0.45
  10  -1   1   13.62    0.47
  10   1   1   13.83    0.45
  10  -1  -2   29.85    0.70
  10  -1   2   31.00    0.69
  10  -1  -2   31.06    0.65
  10  -1   2   29.94    0.70
  10   1   2   30.34    0.68
  10  -1  -3    5.74    0.32
  10  -1   3    6.04    0.31
  10  -1  -3    5.96    0.28
  10  -1   3    5.94    0.32
  10   1   3    5.84    0.31
  10   1  -3    6.08    0.33
  10  -1  -3    5.64    0.32
  10  -1   4   11.55    0.45
  10   1   4   12.35    0.45
  10   1  -4   11.50    0.45
  10  -1  -4   11.53    0.46
  10  -1  -4   12.28    0.39
  10   1  -5   15.17    0.52
  10  -1  -5   16.19    0.55
  10   1   5   15.93    0.52
  10  -1   5   14.66    0.50
  10   1  -6   15.44    0.54
  10  -1  -6   15.17    0.53
  10   1   6   15.26    0.51
  10  -1   6   15.55    0.48
  10  -1   6   15.01    0.51
  10   1  -7    3.04    0.25
  10  -1  -7    2.78    0.24
  10  -1   7    3.35    0.23
  10   1   7    3.00    0.23
  10  -1   7    3.37    0.24
  10   1  -8    3.73    0.27
  10  -1  -8    3.53    0.26
  10   1   8    3.51    0.25
  10   1   8    3.56    0.24
  10  -1   8    3.84    0.24
  10  -1   8    3.77    0.25
  10   1  -9    0.05    0.08
  10  -1  -9    0.00    0.08
  10  -1   9    0.10    0.07
  10   1   9    0.13    0.08
  10  -1   9    0.07    0.07
  10   1   9    0.09    0.07
  10   1 -10   22.42    0.60
  10  -1 -10   21.10    0.58
  10   1  10   22.48    0.54
  10  -1  10   21.31    0.51
  10   1  10   21.13    0.52
  10  -1  10   21.51    0.52
  10   1 -11    1.35    0.14
  10  -1 -11    1.25    0.14
  10   1  11    1.21    0.12
  10  -1  11    1.32    0.13
  10   1  11    1.22    0.12
  10  -1  11    1.35    0.12
  10   1 -12   13.64    0.38
  10  -1 -12   12.97    0.38
  10   1  12   13.98    0.35
  10  -1  12   14.22    0.33
  10   1  12   13.96    0.35
  10   1 -13    3.59    0.17
  10  -1 -13    3.57    0.17
  10  -1  13    3.61    0.14
  10   1  13    3.84    0.15
  10  -2   0   29.92    0.71
  10  -2   0   29.17    0.67
  10  -2  -1    0.17    0.08
  10  -2   1    0.16    0.08
  10  -2  -1    0.19    0.07
  10  -2   1    0.24    0.08
  10   2   1    0.32    0.08
  10  -2  -2   14.87    0.51
  10  -2   2   14.67    0.49
  10  -2  -2   15.60    0.47
  10  -2   2   15.85    0.51
  10   2   2   15.38    0.47
  10  -2  -3    1.79    0.19
  10   2  -3    1.73    0.18
  10  -2  -3    1.97    0.20
  10  -2  -3    1.80    0.16
  10  -2   3    2.19    0.20
  10   2   3    2.01    0.18
  10  -2  -4    0.17    0.10
  10  -2   4    0.20    0.07
  10  -2  -4    0.02    0.05
  10  -2   4    0.20    0.09
  10   2   4    0.05    0.07
  10   2  -4    0.24    0.09
  10  -2  -4    0.18    0.09
  10   2   5    3.33    0.24
  10  -2   5    3.45    0.22
  10  -2   5    3.52    0.25
  10   2  -5    3.30    0.25
  10  -2  -5    3.56    0.26
  10  -2  -5    3.37    0.21
  10   2  -6   43.67    0.88
  10  -2  -6   43.81    0.88
  10   2   6   42.33    0.83
  10  -2   6   43.93    0.85
  10  -2   6   45.26    0.80
  10   2  -7    0.12    0.07
  10  -2  -7    0.28    0.09
  10  -2   7    0.27    0.08
  10  -2   7    0.12    0.07
  10   2   7    0.29    0.09
  10   2  -8    5.55    0.31
  10  -2  -8    5.46    0.31
  10   2   8    5.56    0.30
  10  -2   8    5.54    0.28
  10  -2   8    5.48    0.29
  10   2  -9    2.20    0.20
  10  -2  -9    2.16    0.19
  10   2   9    2.16    0.18
  10   2   9    1.94    0.17
  10  -2   9    2.47    0.18
  10  -2   9    2.37    0.19
  10   2 -10    0.80    0.12
  10  -2 -10    0.65    0.12
  10   2  10    0.70    0.10
  10  -2  10    0.64    0.10
  10  -2  10    0.76    0.10
  10   2  10    0.71    0.11
  10  -2 -11    1.21    0.13
  10   2 -11    1.01    0.12
  10   2  11    1.26    0.13
  10   2  11    1.23    0.12
  10  -2  11    1.15    0.11
  10   2 -12    3.92    0.20
  10  -2 -12    4.20    0.21
  10   2  12    4.21    0.19
  10  -2  12    4.22    0.17
  10   2  12    4.02    0.19
  10   2 -13    0.45    0.06
  10  -2 -13    0.32    0.06
  10   2  13    0.35    0.05
  10  -3   0    0.00    0.06
  10  -3   0    0.10    0.08
  10  -3  -1    6.86    0.33
  10  -3   1    6.84    0.33
  10  -3  -1    6.52    0.34
  10  -3   1    6.67    0.34
  10  -3  -2    2.64    0.20
  10  -3   2    2.66    0.21
  10   3   2    2.69    0.20
  10  -3  -2    2.38    0.21
  10  -3  -3    0.16    0.08
  10  -3   3    0.24    0.10
  10   3   3    0.15    0.07
  10  -3  -3    0.22    0.10
  10  -3  -4   24.51    0.66
  10   3   4   23.71    0.60
  10  -3   4   25.52    0.66
  10   3  -4   24.52    0.64
  10  -3  -4   24.41    0.65
  10  -3  -4   25.09    0.58
  10   3  -5    0.35    0.09
  10  -3  -5    0.40    0.10
  10  -3   5    0.36    0.08
  10  -3  -5    0.43    0.09
  10  -3   5    0.44    0.11
  10   3   5    0.31    0.09
  10   3  -6   12.55    0.46
  10  -3  -6   12.82    0.47
  10   3   6   13.25    0.46
  10  -3   6   13.27    0.41
  10  -3   6   12.64    0.45
  10   3  -7    3.59    0.25
  10  -3  -7    3.58    0.25
  10   3   7    3.33    0.23
  10  -3   7    3.46    0.21
  10  -3   7    3.65    0.24
  10   3  -8    1.66    0.17
  10  -3  -8    1.80    0.18
  10   3   8    2.00    0.18
  10  -3   8    1.25    0.13
  10  -3   8    1.68    0.16
  10   3  -9    3.94    0.24
  10  -3  -9    3.95    0.24
  10   3   9    3.98    0.24
  10  -3   9    3.82    0.21
  10   3   9    3.82    0.23
  10  -3   9    4.50    0.24
  10   3 -10    3.09    0.20
  10  -3 -10    3.13    0.20
  10   3  10    3.14    0.20
  10   3  10    3.06    0.20
  10  -3  10    3.08    0.18
  10   3 -11    0.31    0.07
  10  -3 -11    0.22    0.06
  10   3  11    0.23    0.06
  10  -3  11    0.21    0.05
  10   3  11    0.20    0.06
  10   3 -12    0.08    0.04
  10  -3 -12    0.23    0.06
  10  -3  12    0.21    0.04
  10   3  12    0.09    0.04
  10   3  12    0.16    0.05
  10   3 -13    0.03    0.02
  10  -3 -13    0.09    0.03
  10   3  13    0.06    0.03
  10  -4   0    0.35    0.10
  10  -4   0    0.47    0.10
  10  -4  -1    7.56    0.34
  10  -4   1    7.43    0.35
  10  -4  -1    7.70    0.37
  10  -4   1    7.06    0.36
  10  -4   2   19.82    0.56
  10  -4  -2   18.79    0.58
  10   4  -2   20.64    0.55
  10  -4  -2   19.31    0.53
  10  -4  -3    0.45    0.09
  10  -4   3    0.45    0.11
  10   4   3    0.71    0.11
  10  -4  -3    0.50    0.11
  10   4   4   50.33    0.83
  10  -4   4   51.32    0.91
  10  -4  -4   50.26    0.94
  10  -4  -4   50.21    0.84
  10  -4  -5    0.16    0.11
  10   4  -5    0.06    0.06
  10  -4  -5    0.02    0.06
  10  -4  -5    0.13    0.07
  10  -4   5    0.08    0.07
  10   4   5    0.07    0.07
  10   4  -6    0.22    0.07
  10  -4  -6    0.12    0.07
  10  -4   6    0.20    0.07
  10   4   6    0.13    0.07
  10   4  -7    7.53    0.33
  10  -4  -7    7.92    0.34
  10   4   7    7.48    0.33
  10  -4   7    7.55    0.29
  10  -4   7    7.82    0.34
  10   4  -8    2.06    0.17
  10  -4  -8    1.96    0.17
  10   4   8    2.15    0.18
  10  -4   8    1.99    0.17
  10   4  -9    0.01    0.05
  10  -4  -9   -0.01    0.05
  10   4   9   -0.02    0.05
  10  -4   9    0.04    0.05
  10   4 -10   13.96    0.39
  10  -4 -10   13.36    0.38
  10   4  10   14.04    0.38
  10   4  10   14.01    0.39
  10  -4  10   14.83    0.36
  10   4 -11    0.83    0.09
  10  -4 -11    0.85    0.09
  10   4  11    1.02    0.10
  10  -4  11    1.04    0.09
  10   4  11    0.86    0.09
  10   4  12    0.79    0.08
  10   4  12    0.87    0.08
  10   4  13    0.18    0.03
  10  -5   0    1.27    0.15
  10  -5   0    1.37    0.17
  10   5   0    1.26    0.14
  10  -5  -1    0.66    0.12
  10  -5   1    0.60    0.12
  10  -5  -1    0.73    0.13
  10  -5   1    0.68    0.13
  10   5   1    0.86    0.12
  10   5  -1    0.65    0.11
  10  -5   2   17.12    0.51
  10  -5  -2   18.31    0.56
  10   5  -2   17.60    0.51
  10   5   2   16.51    0.50
  10  -5  -2   17.27    0.51
  10  -5   3    1.55    0.17
  10  -5  -3    1.21    0.16
  10  -5  -3    1.41    0.16
  10  -5  -4    0.05    0.08
  10  -5  -4    0.04    0.06
  10  -5   4    0.11    0.08
  10   5   4    0.03    0.05
  10  -5  -5    4.35    0.28
  10   5   5    4.37    0.24
  10  -5   5    4.60    0.26
  10   5   6   10.68    0.37
  10  -5   6   10.79    0.38
  10   5   7    4.93    0.25
  10  -5   7    5.15    0.25
  10   5   8    6.64    0.28
  10  -5   8    6.78    0.27
  10  -5  -9    4.66    0.21
  10   5   9    4.41    0.22
  10  -5   9    4.87    0.21
  10   5  10    0.42    0.07
  10  -5  10    0.48    0.06
  10   5  10    0.46    0.07
  10  -5 -10    0.29    0.05
  10   5  11    4.64    0.19
  10   5  11    4.74    0.18
  10   5  12    0.34    0.04
  10   5  12    0.36    0.05
  10  -6   0   39.54    0.82
  10   6   0   39.70    0.77
  10  -6   0   38.51    0.76
  10  -6  -1   11.34    0.44
  10  -6   1   11.79    0.45
  10   6   1   11.80    0.42
  10   6  -1   11.96    0.42
  10  -6  -1   12.08    0.42
  10  -6   1   12.11    0.42
  10  -6   2    1.69    0.17
  10   6  -2    1.24    0.14
  10  -6  -2    1.81    0.19
  10   6   2    1.43    0.15
  10  -6  -2    1.43    0.16
  10  -6  -3   -0.08    0.07
  10  -6   3    0.08    0.08
  10  -6  -3   -0.10    0.08
  10   6   3    0.04    0.06
  10   6  -3    0.05    0.07
  10  -6  -4   16.92    0.52
  10   6  -4   16.83    0.51
  10   6   4   15.23    0.50
  10  -6   4   16.15    0.47
  10   6   5    2.04    0.15
  10  -6   5    1.97    0.16
  10  -6   6    0.16    0.07
  10   6   6    0.10    0.04
  10   6   7    9.73    0.32
  10  -6   7   10.43    0.33
  10   6   8   12.33    0.35
  10  -6  -8   12.20    0.33
  10   6   9    2.82    0.16
  10   6   9    2.84    0.16
  10  -6   9    3.21    0.14
  10   6  10    0.06    0.03
  10   6  10    0.04    0.04
  10   6  11    1.00    0.08
  10   6  11    0.91    0.07
  10  -7   0   25.52    0.63
  10   7   0   24.21    0.60
  10  -7   0   24.41    0.58
  10  -7  -1   10.48    0.40
  10  -7   1   10.12    0.40
  10   7   1    9.31    0.38
  10   7  -1   10.28    0.39
  10  -7  -1   10.70    0.39
  10  -7   1   10.14    0.37
  10  -7  -2    8.21    0.36
  10   7   2    7.53    0.35
  10  -7   2    7.86    0.36
  10   7  -2    7.55    0.33
  10  -7   2    7.64    0.32
  10  -7  -2    7.85    0.33
  10   7   3   11.02    0.42
  10   7  -3   11.90    0.42
  10  -7  -3   11.19    0.41
  10  -7   3   11.76    0.39
  10  -7  -4   23.90    0.58
  10   7  -4   23.69    0.58
  10  -7   4   24.04    0.53
  10   7  -5    3.73    0.23
  10   7   5    3.34    0.22
  10  -7   5    3.69    0.20
  10   7  -6   17.45    0.48
  10  -7   6   17.68    0.41
  10   7   7    1.70    0.12
  10  -7   7    2.41    0.14
  10  -7  -8    0.66    0.08
  10   7   8   20.10    0.38
  10   7   9    2.16    0.12
  10   7   9    2.34    0.13
  10   7  10    5.46    0.16
  10   7  10    5.17    0.16
  10  -8   0    0.45    0.09
  10  -8   0    0.31    0.09
  10   8   0    0.33    0.08
  10  -8  -1    2.71    0.20
  10   8   1    2.48    0.20
  10  -8   1    2.50    0.19
  10   8  -1    2.74    0.20
  10  -8   1    2.56    0.18
  10  -8  -2   10.60    0.37
  10   8   2    9.68    0.38
  10  -8   2   10.09    0.37
  10   8  -2   10.59    0.38
  10  -8   2   10.41    0.35
  10   8   3    1.60    0.16
  10  -8  -3    1.75    0.16
  10  -8   3    1.95    0.17
  10   8  -3    1.77    0.16
  10  -8   3    1.76    0.14
  10   8  -4    1.41    0.14
  10   8   4    1.25    0.14
  10  -8   4    1.49    0.12
  10   8  -5    7.63    0.31
  10  -8   5    7.24    0.25
  10   8  -6    6.48    0.27
  10  -8   6    6.17    0.21
  10   8  -7    3.80    0.20
  10  -8  -7   -0.03    0.03
  10   8   8    0.40    0.06
  10   8  -8    0.28    0.06
  10   8  -9    4.23    0.18
  10  -9   0    4.30    0.22
  10   9   0    4.36    0.25
  10  -9  -1    0.47    0.08
  10  -9   1    0.60    0.09
  10   9  -1    0.58    0.10
  10   9   1    0.47    0.10
  10   9   2   11.08    0.39
  10  -9  -2   11.47    0.35
  10  -9   2   10.91    0.35
  10   9  -2   11.64    0.38
  10  -9   3    3.60    0.20
  10   9  -3    4.08    0.23
  10   9   3    3.74    0.23
  10  -9   4    9.96    0.32
  10   9  -4   10.16    0.34
  10   9   4    9.72    0.34
  10  -9   5    5.35    0.23
  10   9  -5    5.18    0.23
  10  -9   6    3.86    0.18
  10   9  -6    3.73    0.19
  10  -9   7    1.29    0.10
  10   9  -7    1.32    0.11
  10  -9   8    7.54    0.21
  10   9  -8    7.49    0.22
  10 -10   0    0.08    0.04
  10  10   0    0.11    0.06
  10  10   1    3.06    0.19
  10 -10  -1    2.89    0.15
  10 -10   1    2.95    0.16
  10  10  -1    3.07    0.19
  10 -10   2    1.39    0.11
  10  10  -2    1.32    0.13
  10  10   2    1.43    0.14
  10 -10   3    8.37    0.25
  10  10  -3    8.54    0.29
  10  10   3    8.81    0.30
  10 -10   4    0.24    0.05
  10  10  -4    0.22    0.06
  10 -10   5    4.29    0.16
  10  10  -5    4.30    0.19
  10 -10   6    6.93    0.19
  10  10  -6    6.90    0.21
  10  11   0    0.29    0.06
  10  11   1    4.02    0.18
  10  11  -1    3.99    0.18
  10  11  -2    0.49    0.06
  11   0   0    0.01    0.05
  11   0  -1   -0.05    0.05
  11   0   1   -0.04    0.06
  11   0  -2    1.84    0.15
  11   0   2    2.00    0.18
  11   0   3    0.06    0.06
  11   0   4    1.20    0.15
  11   0   5    0.03    0.06
  11   0  -6    3.86    0.26
  11   0   6    3.55    0.22
  11   0   6    3.83    0.25
  11   0  -7    0.08    0.08
  11   0   7   -0.04    0.06
  11   0   7    0.03    0.07
  11   0  -8    3.97    0.25
  11   0   8    3.71    0.21
  11   0   8    4.13    0.24
  11   0  -9    0.08    0.07
  11   0   9    0.09    0.06
  11   0   9    0.01    0.05
  11   0 -10   18.47    0.46
  11   0  10   18.24    0.40
  11   0  10   18.75    0.42
  11   0 -11   -0.03    0.05
  11   0  11    0.03    0.04
  11   0  11   -0.01    0.04
  11   0  12   12.42    0.24
  11  -1   0    0.01    0.06
  11  -1   0   -0.02    0.06
  11   1   0    0.04    0.05
  11  -1  -1    5.37    0.29
  11  -1   1    5.77    0.29
  11  -1   1    5.80    0.30
  11  -1  -1    5.46    0.27
  11   1  -1    5.66    0.26
  11   1   1    5.55    0.28
  11  -1  -2    2.41    0.20
  11  -1   2    2.13    0.18
  11  -1  -2    2.40    0.18
  11  -1   2    2.18    0.19
  11   1   2    2.30    0.19
  11  -1  -3   -0.02    0.04
  11  -1   3   -0.04    0.07
  11   1   3    0.05    0.05
  11  -1   4    0.08    0.06
  11  -1   4    0.06    0.07
  11   1   4    0.08    0.06
  11  -1   5    0.98    0.12
  11  -1   5    1.14    0.16
  11   1   5    1.04    0.13
  11   1  -6    0.21    0.08
  11  -1  -6    0.10    0.07
  11  -1   6    0.15    0.06
  11  -1   6    0.10    0.08
  11   1   6    0.25    0.09
  11   1  -7    2.94    0.22
  11  -1  -7    2.64    0.21
  11   1   7    2.88    0.20
  11  -1   7    2.58    0.18
  11  -1   7    2.82    0.21
  11   1   7    2.34    0.19
  11   1  -8    2.98    0.21
  11  -1  -8    2.93    0.21
  11  -1   8    2.89    0.18
  11  -1   8    3.03    0.20
  11   1   8    3.40    0.21
  11   1   8    2.98    0.19
  11   1  -9    5.57    0.27
  11  -1  -9    5.15    0.26
  11  -1   9    5.41    0.23
  11   1   9    5.45    0.24
  11  -1   9    5.44    0.25
  11   1   9    5.42    0.25
  11   1 -10    0.17    0.07
  11  -1 -10    0.16    0.07
  11  -1  10    0.14    0.05
  11  -1  10    0.09    0.05
  11   1  10    0.12    0.06
  11   1  10    0.12    0.05
  11   1 -11    1.84    0.13
  11  -1 -11    1.77    0.13
  11   1  11    1.75    0.11
  11  -1  11    1.81    0.11
  11   1  11    1.92    0.12
  11   1  12    1.39    0.09
  11  -2   0    0.11    0.07
  11  -2   0   -0.06    0.07
  11  -2  -1   16.88    0.48
  11  -2   1   17.10    0.50
  11   2   1   18.63    0.48
  11  -2  -1   17.45    0.53
  11  -2   1   17.69    0.52
  11  -2   2    1.56    0.16
  11   2   2    1.67    0.16
  11  -2  -2    1.58    0.17
  11  -2   2    1.53    0.16
  11  -2  -2    1.67    0.16
  11  -2  -3    0.29    0.07
  11  -2   3    0.31    0.10
  11   2   3    0.41    0.09
  11  -2  -3    0.47    0.11
  11  -2   3    0.38    0.09
  11  -2   4    8.13    0.36
  11   2   4    8.32    0.34
  11  -2   4    8.01    0.33
  11  -2  -4    8.14    0.31
  11  -2   5    2.63    0.18
  11  -2   5    2.44    0.17
  11  -2   5    2.64    0.21
  11   2   5    2.50    0.19
  11  -2   6    8.86    0.32
  11  -2   6    9.34    0.37
  11   2   6    8.42    0.34
  11   2  -7    0.01    0.06
  11  -2  -7   -0.02    0.06
  11  -2   7    0.02    0.06
  11  -2   7   -0.03    0.05
  11   2   7    0.03    0.06
  11   2  -8    2.80    0.20
  11  -2  -8    2.79    0.20
  11   2   8    2.90    0.19
  11  -2   8    2.84    0.17
  11  -2   8    2.99    0.20
  11   2   8    2.87    0.19
  11   2  -9    5.93    0.27
  11  -2  -9    5.91    0.27
  11  -2   9    5.74    0.23
  11  -2   9    6.39    0.26
  11   2   9    6.02    0.25
  11   2   9    6.17    0.26
  11   2 -10   -0.04    0.05
  11  -2 -10    0.01    0.04
  11  -2  10    0.05    0.04
  11   2  10    0.04    0.04
  11   2  10    0.08    0.05
  11   2  11    1.18    0.09
  11  -2  11    1.21    0.09
  11   2  11    1.35    0.10
  11   2  12    2.86    0.12
  11  -3   0    0.03    0.06
  11  -3   0   -0.09    0.07
  11  -3  -1   14.41    0.48
  11  -3   1   14.89    0.48
  11  -3  -1   14.60    0.45
  11  -3   1   14.20    0.46
  11  -3  -2    7.69    0.32
  11  -3  -2    7.99    0.36
  11  -3   2    8.24    0.36
  11  -3   2    8.09    0.35
  11   3   2    8.37    0.31
  11  -3  -3   20.83    0.51
  11  -3  -3   20.40    0.57
  11  -3   3   19.70    0.54
  11  -3   3   20.69    0.56
  11   3   3   21.13    0.51
  11  -3  -4    8.58    0.32
  11  -3   4    7.93    0.34
  11  -3   4    8.22    0.35
  11   3   4    8.83    0.34
  11  -3   5   12.66    0.41
  11  -3   5   12.97    0.43
  11   3   5   12.67    0.40
  11  -3   6    7.78    0.31
  11  -3   6    8.29    0.34
  11   3   6    7.94    0.32
  11  -3   7    3.86    0.20
  11  -3   7    3.86    0.19
  11  -3   7    3.72    0.22
  11   3   7    3.59    0.21
  11   3   8    3.20    0.19
  11  -3   8    3.42    0.20
  11   3   8    3.07    0.19
  11  -3   9    5.39    0.22
  11   3   9    5.24    0.23
  11   3   9    4.82    0.22
  11   3  10    0.48    0.07
  11  -3  10    0.46    0.06
  11   3  11   18.81    0.33
  11   3  11   18.22    0.33
  11  -4   0    0.02    0.07
  11  -4   0   -0.02    0.06
  11  -4  -1   14.18    0.44
  11  -4  -1   13.79    0.47
  11  -4   1   14.63    0.48
  11  -4   1   14.51    0.45
  11  -4  -2    0.39    0.11
  11  -4   2    0.55    0.11
  11  -4  -2    0.42    0.09
  11  -4   2    0.46    0.10
  11  -4  -3    0.93    0.14
  11  -4   3    0.79    0.13
  11  -4  -3    0.81    0.12
  11  -4   3    0.94    0.13
  11   4   3    1.07    0.11
  11  -4   4    0.72    0.12
  11  -4  -4    0.82    0.12
  11  -4   4    0.74    0.12
  11   4   4    0.75    0.10
  11   4  -5    0.37    0.07
  11  -4   5    0.48    0.09
  11  -4   5    0.41    0.10
  11   4   5    0.38    0.07
  11  -4   6    0.85    0.11
  11   4   6    0.67    0.10
  11  -4   7    1.14    0.12
  11   4   7    1.19    0.12
  11  -4   8    0.83    0.09
  11  -4   8    0.82    0.10
  11   4   8    0.67    0.09
  11   4   8    0.90    0.11
  11   4   9    1.80    0.13
  11   4   9    2.05    0.14
  11  -4  10    1.25    0.08
  11   4  10    1.22    0.10
  11   4  10    1.19    0.10
  11   4  11    8.85    0.20
  11   4  11    9.03    0.21
  11  -5   0   -0.07    0.07
  11  -5   0    0.03    0.07
  11  -5  -1   10.32    0.40
  11  -5   1   10.54    0.40
  11  -5   1   10.70    0.38
  11  -5  -1   10.79    0.38
  11  -5  -2    4.06    0.23
  11  -5  -2    4.18    0.26
  11  -5   2    3.41    0.23
  11   5  -2    3.82    0.21
  11  -5   2    3.61    0.23
  11  -5  -3   29.71    0.60
  11  -5  -3   30.72    0.67
  11  -5   3   30.29    0.66
  11   5  -3   30.40    0.59
  11  -5   3   30.74    0.63
  11   5  -4    0.67    0.10
  11  -5   4    0.78    0.12
  11  -5   4    0.79    0.11
  11   5  -5   18.49    0.46
  11  -5   5   19.10    0.50
  11  -5   5   18.98    0.47
  11   5   5   18.86    0.42
  11   5  -6    1.29    0.12
  11  -5   6    1.30    0.13
  11   5   6    1.07    0.10
  11   5  -7   15.61    0.40
  11   5   7   16.54    0.38
  11   5  -8   -0.06    0.04
  11  -5   8    0.04    0.04
  11  -5   8    0.00    0.04
  11   5   8   -0.06    0.05
  11   5   8    0.01    0.04
  11  -5   9   10.87    0.24
  11   5   9   11.46    0.28
  11   5   9   11.16    0.27
  11   5  10    0.06    0.03
  11   5  10    0.03    0.03
  11   6   0    0.00    0.04
  11  -6   0    0.08    0.08
  11  -6   0    0.00    0.07
  11  -6  -1   11.18    0.40
  11  -6   1   10.81    0.39
  11   6  -1   10.64    0.36
  11  -6   1   11.40    0.38
  11  -6  -1   11.12    0.37
  11  -6   2    1.73    0.17
  11  -6  -2    1.52    0.15
  11   6  -2    1.65    0.15
  11  -6   2    1.72    0.15
  11  -6  -2    1.57    0.15
  11  -6  -3    1.74    0.17
  11  -6   3    1.75    0.16
  11   6  -3    1.66    0.14
  11  -6   3    1.78    0.16
  11   6  -4    0.68    0.09
  11  -6   4    0.67    0.11
  11  -6   4    0.50    0.09
  11   6  -5    1.19    0.12
  11  -6   5    1.18    0.12
  11  -6   5    1.18    0.11
  11   6  -6    6.64    0.26
  11  -6   6    6.39    0.27
  11  -6   6    7.09    0.25
  11   6  -7    0.43    0.07
  11  -6   7    0.33    0.07
  11  -6   7    0.44    0.06
  11   6  -8    0.13    0.05
  11  -6   8    0.14    0.05
  11  -6   8    0.11    0.03
  11   6   8    0.09    0.04
  11   6  -9    7.18    0.20
  11  -6   9    8.10    0.20
  11   7   0    0.03    0.05
  11  -7   0   -0.04    0.06
  11  -7   0   -0.04    0.06
  11  -7  -1    0.21    0.08
  11   7  -1    0.16    0.06
  11  -7   1    0.38    0.09
  11   7   1    0.25    0.07
  11  -7   1    0.21    0.07
  11  -7  -2    5.78    0.27
  11  -7   2    5.55    0.27
  11   7  -2    5.60    0.25
  11   7   2    5.03    0.24
  11  -7   2    5.66    0.24
  11  -7  -3    0.10    0.07
  11  -7   3    0.04    0.06
  11   7  -3    0.00    0.04
  11  -7   3   -0.04    0.05
  11   7  -4    0.08    0.05
  11  -7   4    0.02    0.05
  11  -7   4    0.02    0.04
  11   7  -5   -0.01    0.04
  11  -7   5    0.04    0.05
  11  -7   5    0.03    0.04
  11   7  -6    0.11    0.05
  11  -7   6   -0.03    0.05
  11  -7   6    0.04    0.03
  11   7  -7    0.61    0.07
  11  -7   7    0.61    0.06
  11  -7   8    1.40    0.09
  11   7  -8    1.40    0.09
  11   7   8    1.43    0.09
  11  -8   0    0.03    0.05
  11   8   0    0.06    0.05
  11   8   1    0.95    0.11
  11  -8   1    1.06    0.11
  11   8  -1    1.03    0.11
  11  -8  -1    1.05    0.11
  11  -8  -2    2.86    0.18
  11  -8   2    2.91    0.18
  11   8  -2    2.83    0.17
  11   8   2    2.56    0.16
  11  -8   3   11.34    0.33
  11   8  -3   10.81    0.32
  11   8  -4    0.00    0.04
  11  -8   4   -0.04    0.05
  11  -8   5    2.57    0.15
  11   8  -5    2.45    0.14
  11  -8   6    1.38    0.10
  11   8  -6    1.32    0.10
  11  -8   7    0.10    0.03
  11   9   0    0.08    0.04
  11  -9   0   -0.04    0.04
  11   9  -1    4.67    0.20
  11  -9   1    4.84    0.19
  11   9   1    4.38    0.19
  11  -9   2    0.13    0.05
  11   9   2    0.05    0.03
  11   9  -2    0.20    0.06
  11  -9   3   12.60    0.29
  11   9  -3   11.90    0.30
  11  -9   4    1.98    0.11
  11   9  -4    1.88    0.12
  11  -9   5    5.19    0.16
  12   0   0    6.14    0.25
  12   0  -1    0.07    0.04
  12   0   1    0.00    0.04
  12   0   2   32.55    0.61
  12   0   3    0.02    0.06
  12   0   4    0.65    0.08
  12   0   4    0.40    0.08
  12   0   5    0.04    0.04
  12   0   5   -0.01    0.05
  12   0   6    7.35    0.26
  12   0   6    7.85    0.30
  12   0   7   -0.03    0.05
  12   0   7   -0.01    0.04
  12   0   8    7.04    0.22
  12   0   8    7.96    0.27
  12   0   9    0.02    0.03
  12   0   9    0.02    0.04
  12   0  10   10.53    0.23
  12  -1   0    0.62    0.09
  12   1   0    0.52    0.07
  12  -1  -1    2.41    0.16
  12  -1   1    2.44    0.17
  12   1   1    2.54    0.16
  12  -1  -2    7.15    0.26
  12  -1   2    7.23    0.30
  12   1   2    7.27    0.28
  12  -1   3    8.16    0.32
  12   1   3    8.32    0.30
  12   1   4   10.76    0.34
  12  -1   4   11.19    0.37
  12   1   4   10.75    0.35
  12   1   5    1.45    0.12
  12  -1   5    1.25    0.11
  12  -1   5    1.14    0.12
  12   1   5    1.23    0.12
  12  -1   6   10.82    0.29
  12  -1   6   11.18    0.35
  12   1   6   11.29    0.35
  12   1   6   10.46    0.31
  12   1   7    0.27    0.06
  12  -1   7    0.17    0.05
  12  -1   7    0.19    0.06
  12   1   7    0.19    0.06
  12  -1   8   19.09    0.35
  12   1   8   19.83    0.38
  12  -1   8   21.04    0.42
  12   1   8   21.21    0.43
  12  -1   9    0.40    0.06
  12   1   9    0.39    0.06
  12   1   9    0.32    0.05
  12  -1  10    1.21    0.08
  12   1  10    1.07    0.07
  12  -2   0    3.47    0.21
  12  -2   0    3.18    0.19
  12  -2  -1    2.61    0.17
  12  -2   1    2.38    0.17
  12  -2   1    2.68    0.18
  12  -2  -2    7.81    0.28
  12  -2   2    7.73    0.29
  12  -2   2    7.63    0.31
  12   2   2    7.69    0.27
  12  -2  -3    4.31    0.20
  12  -2   3    4.27    0.23
  12   2   3    4.06    0.21
  12  -2   4    6.45    0.28
  12   2   4    6.66    0.27
  12  -2   5    0.46    0.09
  12   2   5    0.59    0.09
  12   2   6    9.10    0.29
  12  -2   6    9.64    0.32
  12   2   6    9.58    0.31
  12   2   7    0.48    0.07
  12  -2   7    0.37    0.07
  12   2   7    0.50    0.08
  12   2   8    0.23    0.05
  12  -2   8    0.32    0.06
  12   2   8    0.25    0.06
  12   2   9    0.75    0.07
  12  -2   9    0.79    0.07
  12   2   9    0.76    0.08
  12  -3   0   11.08    0.37
  12  -3   0   11.26    0.36
  12  -3  -1    1.84    0.15
  12  -3  -1    1.54    0.15
  12  -3   1    2.02    0.16
  12  -3   1    1.94    0.16
  12  -3  -2   11.60    0.35
  12  -3   2   11.16    0.36
  12  -3   2   11.76    0.37
  12  -3  -3    7.87    0.27
  12  -3   3    7.10    0.28
  12  -3   3    7.64    0.30
  12   3   3    7.84    0.26
  12  -3   4    0.09    0.05
  12   3   4    0.13    0.04
  12  -3   5    2.95    0.18
  12   3   5    2.65    0.16
  12   3   6    1.61    0.12
  12  -3   6    1.90    0.14
  12   3   6    1.70    0.13
  12   3   7    2.26    0.14
  12  -3   7    2.45    0.15
  12   3   7    2.37    0.14
  12  -3   8    4.65    0.18
  12   3   8    4.44    0.17
  12   3   8    4.74    0.18
  12   3   9    7.07    0.19
  12  -3   9    7.13    0.19
  12   3   9    6.90    0.19
  12  -4   0    4.31    0.23
  12  -4   0    4.42    0.22
  12  -4  -1    0.27    0.09
  12  -4   1    0.27    0.08
  12  -4  -1    0.08    0.05
  12  -4   1    0.20    0.07
  12  -4   2    0.15    0.06
  12  -4  -2    0.15    0.06
  12  -4   2    0.08    0.05
  12  -4   3    4.77    0.23
  12  -4   3    4.60    0.23
  12  -4   4    7.87    0.28
  12  -4   4    8.74    0.30
  12  -4   5    0.53    0.08
  12  -4   5    0.47    0.08
  12  -4   6    0.21    0.06
  12   4   6    0.11    0.04
  12   4   7    1.33    0.10
  12  -4   7    1.33    0.10
  12   4   7    1.23    0.09
  12  -4   8    2.81    0.12
  12   4   8    2.38    0.11
  12   4   8    2.61    0.13
  12   4   9    0.05    0.03
  12  -5   0   22.18    0.50
  12  -5   0   22.29    0.48
  12  -5  -1    4.02    0.22
  12  -5   1    4.16    0.22
  12  -5   1    4.38    0.22
  12  -5  -1    4.30    0.21
  12  -5   2    2.30    0.16
  12  -5   2    2.23    0.15
  12  -5   3    1.12    0.11
  12  -5   3    1.14    0.11
  12  -5   4    1.29    0.11
  12  -5   4    1.43    0.12
  12  -5   5    4.11    0.18
  12  -5   5    4.83    0.20
  12  -5   6    1.79    0.11
  12  -5   6    1.94    0.12
  12  -5   7    1.31    0.09
  12   5   7    1.47    0.10
  12   5   8    2.50    0.11
  12  -6   0   12.76    0.36
  12  -6   0   12.88    0.34
  12  -6  -1   11.84    0.35
  12  -6   1   12.35    0.35
  12  -6   1   12.20    0.33
  12  -6   2    0.37    0.07
  12  -6   2    0.48    0.08
  12  -6   3    0.12    0.06
  12  -6   3    0.00    0.04
  12  -6   4    7.44    0.24
  12  -6   4    7.75    0.24
  12  -6   5    3.11    0.15
  12  -6   5    3.19    0.14
  12  -6   6    1.03    0.07
  12  -6   6    0.91    0.07
  12   6   6    0.97    0.08
  12   6   7    2.88    0.11
  12  -7   0   46.14    0.62
  12  -7   1    0.18    0.05
  12  -7   2   10.82    0.29
  12  -7   3    0.07    0.04
  12  -7   4   15.09    0.31
  12  -8   2    5.48    0.17
  13   0   1   -0.01    0.03
  13   0   2   14.50    0.32
  13   0   3    0.00    0.03
  13   0   4    0.09    0.04
  13   0   5    0.03    0.04
  13   0   6    0.41    0.05
  13   0   7   -0.04    0.03
  13  -1   0    0.01    0.03
  13  -1  -1    0.03    0.02
  13  -1   1    1.54    0.11
  13  -1   2    0.35    0.06
  13   1   2   -0.03    0.02
  13  -1   3    0.09    0.04
  13   1   3    0.10    0.03
  13  -1   4    1.72    0.12
  13   1   4    1.52    0.10
  13  -1   5    0.74    0.08
  13   1   5    0.91    0.08
  13  -1   6    0.29    0.05
  13   1   6    0.35    0.05
  13  -1   7    0.11    0.03
  13  -2   0    0.03    0.04
  13  -2  -1    0.15    0.04
  13  -2   1    0.16    0.05
  13  -2   2    0.23    0.06
  13   2   3    0.01    0.02
  13  -2   3    0.05    0.04
  13   2   4   -0.06    0.03
  13   2   4   -0.01    0.02
  13  -2   5    1.86    0.11
  13   2   5    1.57    0.09
  13   2   5    1.60    0.09
  13  -2   6    0.00    0.03
  13  -3   0   -0.02    0.03
  13  -3   1    9.16    0.26
  13  -3  -1    8.76    0.24
  13   3   2   -0.04    0.03
  13  -3   2    1.15    0.10
  13   3   3    9.26    0.23
  13  -3   3    9.79    0.27
  13   3   4    0.01    0.03
  13  -3   4    0.06    0.04
  13   3   5    4.25    0.14
  13  -3   5    4.68    0.17
  13  -3   6    0.19    0.04
  13  -4   0    0.04    0.04
  13  -4   1    1.39    0.10
  13  -4   2    1.42    0.10
  13  -4   3    0.21    0.05
  13   4   3    0.27    0.05
  13  -4   4    0.18    0.04
  13   4   4    0.22    0.04
  13  -4   5    0.04    0.03
  13  -5   2    0.05    0.03
  13  -5   3    8.23    0.21
   0   0   0    0.00    0.00
;
_shelx_hkl_checksum              91336
_exptl_crystal_recrystallization_method 'Re-crystallisation from solvent: CHCl3'
####################################################################### 
# 
# This file contains crystal structure data downloaded from the 
# Cambridge Structural Database (CSD) hosted by the Cambridge 
# Crystallographic Data Centre (CCDC).
# 
# Full information about CCDC data access policies and citation 
# guidelines are available at http://www.ccdc.cam.ac.uk/access/V1 
# 
# Audit and citation data items may have been added by the CCDC. 
# Please retain this information to preserve the provenance of 
# this file and to allow appropriate attribution of the data. 
# 
#######################################################################

data_1f
_database_code_depnum_ccdc_archive 'CCDC 2190659'
loop_
_audit_author_name
_audit_author_address
'Krzysztof Durka'
;Warsaw University of Technology, Faculty of Chemistry
Poland
;
_audit_update_record             
;
2022-07-15 deposited with the CCDC.	2024-03-19 downloaded from the CCDC.
;

_audit_creation_method           SHELXL-2013
_chemical_name_systematic        
;
1,2-bis(4-bromo-2,6-difluorophenyl)disulfane
;
_chemical_name_common            ?
_chemical_melting_point          ?
_chemical_formula_moiety         'C12 H4 Br2 F4 S2'
_chemical_formula_sum            'C12 H4 Br2 F4 S2'
_chemical_formula_weight         448.09

loop_
_atom_type_symbol
_atom_type_description
_atom_type_scat_dispersion_real
_atom_type_scat_dispersion_imag
_atom_type_scat_source
C C 0.0181 0.0091 'International Tables Vol C Tables 4.2.6.8 and 6.1.1.4'
H H 0.0000 0.0000 'International Tables Vol C Tables 4.2.6.8 and 6.1.1.4'
F F 0.0727 0.0534 'International Tables Vol C Tables 4.2.6.8 and 6.1.1.4'
S S 0.3331 0.5567 'International Tables Vol C Tables 4.2.6.8 and 6.1.1.4'
Br Br -0.6763 1.2805 'International Tables Vol C Tables 4.2.6.8 and 6.1.1.4'

_space_group_crystal_system      orthorhombic
_space_group_IT_number           19
_space_group_name_H-M_alt        'P 21 21 21'
_space_group_name_Hall           'P 2ac 2ab'

_shelx_space_group_comment       
;
The symmetry employed for this shelxl refinement is uniquely defined
by the following loop, which should always be used as a source of
symmetry information in preference to the above space-group names.
They are only intended as comments.
;

loop_
_space_group_symop_operation_xyz
'x, y, z'
'-x+1/2, -y, z+1/2'
'-x, y+1/2, -z+1/2'
'x+1/2, -y+1/2, -z'

_cell_length_a                   7.26620(10)
_cell_length_b                   10.23010(10)
_cell_length_c                   18.6721(3)
_cell_angle_alpha                90
_cell_angle_beta                 90
_cell_angle_gamma                90
_cell_volume                     1387.97(3)
_cell_formula_units_Z            4
_cell_measurement_temperature    100(2)
_cell_measurement_reflns_used    14026
_cell_measurement_theta_min      2.3080
_cell_measurement_theta_max      73.8510

_exptl_crystal_description       block
_exptl_crystal_colour            colourless
_exptl_crystal_density_diffrn    2.144
_exptl_crystal_F_000             856
_exptl_absorpt_coefficient_mu    10.552
_exptl_crystal_size_max          0.197
_exptl_crystal_size_mid          0.110
_exptl_crystal_size_min          0.083
_exptl_absorpt_correction_T_min  0.69226
_exptl_absorpt_correction_T_max  1.00000
_exptl_absorpt_correction_type   multi-scan
_exptl_absorpt_process_details   
;
CrysAlisPro 1.171.39.46 (Rigaku Oxford Diffraction, 2018)
Empirical absorption correction using spherical harmonics,
 implemented in SCALE3 ABSPACK scaling algorithm.
;
_oxdiff_exptl_absorpt_empirical_full_min 0.821
_oxdiff_exptl_absorpt_empirical_full_max 1.254
_oxdiff_exptl_absorpt_empirical_details 
;
Empirical correction (ABSPACK) includes:
- Absorption correction using spherical harmonics
- Frame scaling
;
_diffrn_ambient_temperature      100.00(10)
_diffrn_ambient_environment      N~2~
_diffrn_source                   'micro-focus sealed X-ray tube'
_diffrn_source_type              'SuperNova (Cu) X-ray Source'
_diffrn_radiation_probe          x-ray
_diffrn_radiation_type           'Cu K\a'
_diffrn_radiation_wavelength     1.54184
_diffrn_radiation_monochromator  mirror
_diffrn_measurement_device       'four-circle diffractometer'
_diffrn_measurement_device_type  'SuperNova, Dual, Cu at home/near, Atlas'
_diffrn_detector                 'CCD plate'
_diffrn_detector_type            Atlas
_diffrn_detector_area_resol_mean 5.2195

_diffrn_reflns_number            15762
_diffrn_reflns_av_unetI/netI     0.0117
_diffrn_reflns_av_R_equivalents  0.0219
_diffrn_reflns_limit_h_min       -9
_diffrn_reflns_limit_h_max       9
_diffrn_reflns_limit_k_min       -12
_diffrn_reflns_limit_k_max       12
_diffrn_reflns_limit_l_min       -22
_diffrn_reflns_limit_l_max       23
_diffrn_reflns_theta_min         4.736
_diffrn_reflns_theta_max         73.963
_diffrn_reflns_theta_full        67.679
_diffrn_measured_fraction_theta_max 0.998
_diffrn_measured_fraction_theta_full 1.000
_diffrn_reflns_Laue_measured_fraction_max 0.998
_diffrn_reflns_Laue_measured_fraction_full 1.000
_diffrn_reflns_point_group_measured_fraction_max 0.993
_diffrn_reflns_point_group_measured_fraction_full 1.000
_reflns_number_total             2781
_reflns_number_gt                2767
_reflns_threshold_expression     'I > 2\s(I)'
_reflns_Friedel_coverage         0.708
_reflns_Friedel_fraction_max     0.987
_reflns_Friedel_fraction_full    0.999

_reflns_special_details          
;
 Reflections were merged by SHELXL according to the crystal
 class for the calculation of statistics and refinement.
 
 _reflns_Friedel_fraction is defined as the number of unique
 Friedel pairs measured divided by the number that would be
 possible theoretically, ignoring centric projections and
 systematic absences.
;

_computing_data_collection       'CrysAlisPro 1.171.39.46 (Rigaku OD, 2018)'
_computing_cell_refinement       'CrysAlisPro 1.171.39.46 (Rigaku OD, 2018)'
_computing_data_reduction        'CrysAlisPro 1.171.39.46 (Rigaku OD, 2018)'
_computing_structure_refinement  'SHELXL-2013 (Sheldrick, 2013)'

_refine_special_details          
;
 ?
;
_refine_ls_structure_factor_coef Fsqd
_refine_ls_matrix_type           full
_refine_ls_weighting_scheme      calc
_refine_ls_weighting_details     
'w=1/[\s^2^(Fo^2^)+(0.0169P)^2^+0.3343P] where P=(Fo^2^+2Fc^2^)/3'
_atom_sites_solution_hydrogens   geom
_refine_ls_hydrogen_treatment    constr
_refine_ls_extinction_method     none
_refine_ls_extinction_coef       .
_refine_ls_abs_structure_details 
;
 Flack x determined using 1144 quotients [(I+)-(I-)]/[(I+)+(I-)]
 (Parsons and Flack (2004), Acta Cryst. A60, s61).
;
_refine_ls_abs_structure_Flack   -0.022(6)
_chemical_absolute_configuration ?
_refine_ls_number_reflns         2781
_refine_ls_number_parameters     181
_refine_ls_number_restraints     0
_refine_ls_R_factor_all          0.0126
_refine_ls_R_factor_gt           0.0125
_refine_ls_wR_factor_ref         0.0316
_refine_ls_wR_factor_gt          0.0315
_refine_ls_goodness_of_fit_ref   1.120
_refine_ls_restrained_S_all      1.120
_refine_ls_shift/su_max          0.003
_refine_ls_shift/su_mean         0.000

loop_
_atom_site_label
_atom_site_type_symbol
_atom_site_fract_x
_atom_site_fract_y
_atom_site_fract_z
_atom_site_U_iso_or_equiv
_atom_site_adp_type
_atom_site_occupancy
_atom_site_site_symmetry_order
_atom_site_calc_flag
_atom_site_refinement_flags_posn
_atom_site_refinement_flags_adp
_atom_site_refinement_flags_occupancy
_atom_site_disorder_assembly
_atom_site_disorder_group
C12 C 1.0639(3) 0.0746(2) 0.89750(11) 0.0142(4) Uani 1 1 d . . . . .
Br1 Br 0.21631(3) -0.39062(2) 0.87754(2) 0.02031(6) Uani 1 1 d . . . . .
Br2 Br 1.32618(3) 0.08963(2) 1.12580(2) 0.02046(6) Uani 1 1 d . . . . .
S3 S 0.98224(7) -0.12282(5) 0.78499(3) 0.01485(10) Uani 1 1 d . . . . .
S4 S 0.96573(7) 0.07232(5) 0.81088(3) 0.01589(11) Uani 1 1 d . . . . .
F1 F 0.77694(17) 0.11683(13) 0.95078(7) 0.0199(3) Uani 1 1 d . . . . .
C11 C 0.9600(3) 0.0998(2) 0.95834(11) 0.0146(4) Uani 1 1 d . . . . .
F2 F 0.6691(2) -0.20049(14) 0.69186(6) 0.0222(3) Uani 1 1 d . . . . .
F3 F 0.84745(19) -0.18054(14) 0.93358(7) 0.0215(3) Uani 1 1 d . . . . .
F4 F 1.35800(19) 0.02519(14) 0.85181(7) 0.0218(3) Uani 1 1 d . . . . .
C6 C 0.7239(3) -0.2139(2) 0.88289(11) 0.0151(4) Uani 1 1 d . . . . .
C8 C 1.2201(3) 0.0830(2) 1.03357(11) 0.0153(4) Uani 1 1 d . . . . .
C9 C 1.3320(3) 0.0552(2) 0.97540(12) 0.0169(4) Uani 1 1 d . . . . .
H9 H 1.4598 0.0386 0.9813 0.020 Uiso 1 1 calc R U . . .
C2 C 0.4710(3) -0.2831(2) 0.77939(12) 0.0184(4) Uani 1 1 d . . . . .
H2 H 0.3844 -0.3075 0.7437 0.022 Uiso 1 1 calc R U . . .
C1 C 0.4373(3) -0.3059(2) 0.85133(12) 0.0164(4) Uani 1 1 d . . . . .
C7 C 1.0326(3) 0.1064(2) 1.02654(11) 0.0155(4) Uani 1 1 d . . . . .
H7 H 0.9578 0.1261 1.0668 0.019 Uiso 1 1 calc R U . . .
C10 C 1.2509(3) 0.0525(2) 0.90872(11) 0.0152(4) Uani 1 1 d . . . . .
C3 C 0.6350(3) -0.2235(2) 0.76165(11) 0.0161(4) Uani 1 1 d . . . . .
C4 C 0.7678(3) -0.1871(2) 0.81147(11) 0.0144(4) Uani 1 1 d . . . . .
C5 C 0.5617(3) -0.2706(2) 0.90456(12) 0.0164(4) Uani 1 1 d . . . . .
H5 H 0.5357 -0.2851 0.9538 0.020 Uiso 1 1 calc R U . . .

loop_
_atom_site_aniso_label
_atom_site_aniso_U_11
_atom_site_aniso_U_22
_atom_site_aniso_U_33
_atom_site_aniso_U_23
_atom_site_aniso_U_13
_atom_site_aniso_U_12
C12 0.0177(10) 0.0125(9) 0.0123(9) 0.0006(8) -0.0031(7) -0.0012(8)
Br1 0.01650(11) 0.02063(11) 0.02379(12) 0.00645(10) -0.00017(9) -0.00232(8)
Br2 0.02655(12) 0.02064(11) 0.01420(10) -0.00058(9) -0.00772(9) 0.00154(9)
S3 0.0168(2) 0.0157(2) 0.0120(2) -0.00058(19) 0.00252(19) -0.0008(2)
S4 0.0208(3) 0.0139(2) 0.0130(2) 0.00190(19) -0.00445(19) -0.0013(2)
F1 0.0108(6) 0.0252(7) 0.0236(6) 0.0018(6) -0.0003(5) 0.0017(5)
C11 0.0118(10) 0.0133(10) 0.0187(10) 0.0014(8) -0.0017(8) 0.0002(8)
F2 0.0294(7) 0.0282(7) 0.0090(5) 0.0024(5) -0.0014(5) -0.0068(6)
F3 0.0235(7) 0.0293(7) 0.0117(6) 0.0005(5) -0.0034(5) -0.0070(6)
F4 0.0200(7) 0.0298(7) 0.0157(6) -0.0010(5) 0.0052(5) 0.0040(6)
C6 0.0178(10) 0.0147(9) 0.0128(10) -0.0018(8) -0.0030(9) 0.0009(8)
C8 0.0198(10) 0.0127(9) 0.0133(9) 0.0000(8) -0.0047(8) -0.0022(9)
C9 0.0130(10) 0.0175(10) 0.0202(10) -0.0002(8) -0.0025(8) 0.0001(8)
C2 0.0209(11) 0.0182(10) 0.0160(10) 0.0004(8) -0.0038(9) -0.0021(9)
C1 0.0164(10) 0.0123(10) 0.0204(10) 0.0018(8) 0.0019(8) 0.0000(8)
C7 0.0175(10) 0.0143(10) 0.0147(9) -0.0007(8) 0.0019(8) -0.0003(8)
C10 0.0153(10) 0.0158(10) 0.0146(10) 0.0002(8) 0.0043(8) 0.0009(8)
C3 0.0222(11) 0.0157(9) 0.0103(9) 0.0004(8) -0.0006(8) 0.0006(9)
C4 0.0170(10) 0.0127(10) 0.0135(9) 0.0004(8) 0.0014(8) -0.0003(8)
C5 0.0206(11) 0.0155(10) 0.0131(10) 0.0011(8) 0.0031(8) 0.0003(8)

_geom_special_details            
;
 All esds (except the esd in the dihedral angle between two l.s. planes)
 are estimated using the full covariance matrix.  The cell esds are taken
 into account individually in the estimation of esds in distances, angles
 and torsion angles; correlations between esds in cell parameters are only
 used when they are defined by crystal symmetry.  An approximate (isotropic)
 treatment of cell esds is used for estimating esds involving l.s. planes.
;

loop_
_geom_bond_atom_site_label_1
_geom_bond_atom_site_label_2
_geom_bond_distance
_geom_bond_site_symmetry_2
_geom_bond_publ_flag
C12 C11 1.388(3) . ?
C12 C10 1.393(3) . ?
C12 S4 1.768(2) . ?
Br1 C1 1.889(2) . ?
Br2 C8 1.888(2) . ?
S3 C4 1.762(2) . ?
S3 S4 2.0575(7) . ?
F1 C11 1.349(2) . ?
C11 C7 1.380(3) . ?
F2 C3 1.347(2) . ?
F3 C6 1.349(2) . ?
F4 C10 1.347(2) . ?
C6 C5 1.374(3) . ?
C6 C4 1.398(3) . ?
C8 C9 1.386(3) . ?
C8 C7 1.390(3) . ?
C9 C10 1.378(3) . ?
C9 H9 0.9500 . ?
C2 C3 1.379(3) . ?
C2 C1 1.385(3) . ?
C2 H2 0.9500 . ?
C1 C5 1.391(3) . ?
C7 H7 0.9500 . ?
C3 C4 1.391(3) . ?
C5 H5 0.9500 . ?

loop_
_geom_angle_atom_site_label_1
_geom_angle_atom_site_label_2
_geom_angle_atom_site_label_3
_geom_angle
_geom_angle_site_symmetry_1
_geom_angle_site_symmetry_3
_geom_angle_publ_flag
C11 C12 C10 115.94(19) . . ?
C11 C12 S4 122.11(16) . . ?
C10 C12 S4 121.94(17) . . ?
C4 S3 S4 104.15(8) . . ?
C12 S4 S3 101.79(8) . . ?
F1 C11 C7 117.84(19) . . ?
F1 C11 C12 118.34(18) . . ?
C7 C11 C12 123.8(2) . . ?
F3 C6 C5 118.10(19) . . ?
F3 C6 C4 117.86(19) . . ?
C5 C6 C4 124.0(2) . . ?
C9 C8 C7 122.45(19) . . ?
C9 C8 Br2 118.85(17) . . ?
C7 C8 Br2 118.70(16) . . ?
C10 C9 C8 117.4(2) . . ?
C10 C9 H9 121.3 . . ?
C8 C9 H9 121.3 . . ?
C3 C2 C1 117.4(2) . . ?
C3 C2 H2 121.3 . . ?
C1 C2 H2 121.3 . . ?
C2 C1 C5 122.3(2) . . ?
C2 C1 Br1 118.60(17) . . ?
C5 C1 Br1 119.09(17) . . ?
C11 C7 C8 117.0(2) . . ?
C11 C7 H7 121.5 . . ?
C8 C7 H7 121.5 . . ?
F4 C10 C9 118.02(19) . . ?
F4 C10 C12 118.61(19) . . ?
C9 C10 C12 123.4(2) . . ?
F2 C3 C2 117.9(2) . . ?
F2 C3 C4 118.2(2) . . ?
C2 C3 C4 123.9(2) . . ?
C3 C4 C6 115.2(2) . . ?
C3 C4 S3 121.72(17) . . ?
C6 C4 S3 122.88(17) . . ?
C6 C5 C1 117.1(2) . . ?
C6 C5 H5 121.4 . . ?
C1 C5 H5 121.4 . . ?

_refine_diff_density_max         0.204
_refine_diff_density_min         -0.381
_refine_diff_density_rms         0.058

_shelxl_version_number           2013-4

_shelx_res_file                  
;
TITL 2 in P2(1)2(1)2(1)
CELL  1.54178   7.2662  10.2301  18.6721   90.000   90.000   90.000
ZERR     4.00   0.0001   0.0001   0.0003    0.000    0.000    0.000
LATT  -1
SYMM  1/2 - X, - Y, 1/2 + Z
SYMM  - X, 1/2 + Y, 1/2 - Z
SYMM  1/2 + X, 1/2 - Y, - Z
SFAC  C    H    F    S    BR
UNIT  48 16 16 8 8
MERG   2
OMIT     1   1   1
FMAP   2
PLAN   20
ACTA
BOND   $H
L.S.  14
TEMP  -173.00
WGHT    0.016900    0.334300
FVAR       0.13682
C12   1    1.063949    0.074616    0.897504    11.00000    0.01773    0.01254 =
         0.01229    0.00056   -0.00313   -0.00125
MOLE    1
BR1   5    0.216309   -0.390620    0.877541    11.00000    0.01650    0.02063 =
         0.02379    0.00645   -0.00017   -0.00232
BR2   5    1.326177    0.089629    1.125795    11.00000    0.02655    0.02064 =
         0.01420   -0.00058   -0.00772    0.00154
S3    4    0.982239   -0.122823    0.784993    11.00000    0.01680    0.01574 =
         0.01200   -0.00058    0.00252   -0.00081
S4    4    0.965727    0.072315    0.810884    11.00000    0.02077    0.01390 =
         0.01299    0.00190   -0.00445   -0.00129
F1    3    0.776937    0.116827    0.950781    11.00000    0.01084    0.02523 =
         0.02363    0.00176   -0.00030    0.00169
C11   1    0.960042    0.099761    0.958345    11.00000    0.01182    0.01332 =
         0.01867    0.00139   -0.00167    0.00018
F2    3    0.669105   -0.200487    0.691858    11.00000    0.02945    0.02824 =
         0.00902    0.00242   -0.00145   -0.00678
F3    3    0.847454   -0.180540    0.933583    11.00000    0.02355    0.02931 =
         0.01172    0.00048   -0.00341   -0.00696
F4    3    1.357996    0.025191    0.851815    11.00000    0.01997    0.02978 =
         0.01570   -0.00095    0.00522    0.00400
C6    1    0.723856   -0.213909    0.882886    11.00000    0.01784    0.01466 =
         0.01278   -0.00184   -0.00302    0.00092
C8    1    1.220099    0.082986    1.033570    11.00000    0.01977    0.01266 =
         0.01332    0.00005   -0.00472   -0.00221
C9    1    1.332015    0.055172    0.975401    11.00000    0.01304    0.01752 =
         0.02024   -0.00020   -0.00251    0.00006
AFIX  43
H9    2    1.459761    0.038579    0.981288    11.00000   -1.20000
AFIX   0
C2    1    0.470967   -0.283065    0.779394    11.00000    0.02086    0.01820 =
         0.01602    0.00044   -0.00378   -0.00214
AFIX  43
H2    2    0.384442   -0.307494    0.743677    11.00000   -1.20000
AFIX   0
C1    1    0.437308   -0.305896    0.851326    11.00000    0.01643    0.01229 =
         0.02036    0.00177    0.00189    0.00005
C7    1    1.032596    0.106415    1.026539    11.00000    0.01752    0.01428 =
         0.01472   -0.00073    0.00190   -0.00033
AFIX  43
H7    2    0.957776    0.126114    1.066843    11.00000   -1.20000
AFIX   0
C10   1    1.250866    0.052516    0.908722    11.00000    0.01526    0.01577 =
         0.01456    0.00025    0.00430    0.00088
C3    1    0.634989   -0.223488    0.761648    11.00000    0.02219    0.01573 =
         0.01032    0.00035   -0.00064    0.00062
C4    1    0.767833   -0.187065    0.811471    11.00000    0.01705    0.01269 =
         0.01351    0.00041    0.00140   -0.00033
C5    1    0.561720   -0.270632    0.904564    11.00000    0.02063    0.01546 =
         0.01311    0.00109    0.00313    0.00035
AFIX  43
H5    2    0.535709   -0.285140    0.953788    11.00000   -1.20000
AFIX   0
HKLF    4

REM  2 in P2(1)2(1)2(1)
REM R1 =  0.0125 for    2767 Fo > 4sig(Fo)  and  0.0126 for all    2781 data
REM    181 parameters refined using      0 restraints

END

WGHT      0.0169      0.3354

REM Highest difference peak  0.204,  deepest hole -0.381,  1-sigma level  0.058
Q1    1   1.0000  0.1119  0.9961  11.00000  0.05    0.20
Q2    1   0.8558 -0.3961  0.8055  11.00000  0.05    0.18
Q3    1   1.2797  0.0573  1.0041  11.00000  0.05    0.18
Q4    1   1.0234  0.0750  0.8579  11.00000  0.05    0.18
Q5    1   1.1777  0.0960  0.9054  11.00000  0.05    0.16
Q6    1   1.3513 -0.0994  1.0559  11.00000  0.05    0.16
Q7    1   0.4677 -0.3037  0.8127  11.00000  0.05    0.15
Q8    1   0.7420 -0.2046  0.8425  11.00000  0.05    0.15
Q9    1   1.1340  0.1092  1.0298  11.00000  0.05    0.15
Q10   1   0.7433  0.0444  1.0350  11.00000  0.05    0.15
Q11   1   1.0741 -0.2541  0.7670  11.00000  0.05    0.15
Q12   1   1.2729  0.0828  0.7498  11.00000  0.05    0.14
Q13   1   1.1796 -0.0257  1.0898  11.00000  0.05    0.14
Q14   1   0.7745  0.2216  0.9391  11.00000  0.05    0.14
Q15   1   1.0197  0.0996  0.9220  11.00000  0.05    0.14
Q16   1   1.1358 -0.2193  0.7620  11.00000  0.05    0.14
Q17   1   0.6994 -0.1995  0.7887  11.00000  0.05    0.14
Q18   1   0.7628  0.1015  1.0011  11.00000  0.05    0.14
Q19   1   0.5681 -0.2843  0.7670  11.00000  0.05    0.14
Q20   1   1.1188 -0.0249  1.0417  11.00000  0.05    0.14
;
_shelx_res_checksum              25977

_shelx_hkl_file                  
;
   0   0   1    1.03    0.05
   0   0   1    0.03    0.02
   0   0   2   23.68    0.45
   0   0   2   22.63    0.44
   0   0   2   23.45    0.46
   0   0  -2   22.89    0.47
   0   0  -3    0.11    0.10
   0   0   3    0.29    0.09
   0   0   3    0.13    0.08
   0   0   3    0.09    0.07
   0   0  -3    0.18    0.03
   0   0   4  729.60   10.09
   0   0  -4  775.24   10.20
   0   0   5    0.08    0.11
   0   0  -5    0.28    0.15
   0   0   5    0.17    0.10
   0   0  -5    0.31    0.04
   0   0   6    0.68    0.15
   0   0  -6    0.38    0.18
   0   0   6    0.34    0.17
   0   0   7    0.09    0.12
   0   0  -7    0.02    0.17
   0   0   8  212.92    3.68
   0   0  -8  212.88    3.76
   0   0   8  213.51    3.78
   0   0  -9    0.33    0.22
   0   0   9   -0.02    0.11
   0   0   9    0.53    0.23
   0   0 -10   28.68    1.01
   0   0  10   27.16    1.00
   0   0  10   28.13    0.91
   0   0  11    0.02    0.10
   0   0  11   -0.07    0.21
   0   0 -11   -0.03    0.19
   0   0 -12  771.65   12.77
   0   0  12  798.18   12.86
   0   0 -12  759.72   12.91
   0   0 -13   -0.05    0.23
   0   0  13   -0.05    0.20
   0   0 -13    0.44    0.22
   0   0  13    0.17    0.10
   0   0  13    0.05    0.12
   0   0 -13    0.15    0.24
   0   0 -14    5.70    0.55
   0   0  14    5.26    0.34
   0   0  14    4.85    0.53
   0   0  14    5.88    0.35
   0   0  14    5.43    0.34
   0   0  14    5.86    0.32
   0   0 -14    5.28    0.58
   0   0 -14    5.02    0.56
   0   0  15    0.00    0.22
   0   0  15   -0.02    0.13
   0   0  15    0.40    0.16
   0   0 -15    0.54    0.28
   0   0  15    0.04    0.10
   0   0 -15    0.10    0.25
   0   0 -16  211.00    4.73
   0   0  16  195.98    3.60
   0   0  16  203.98    3.59
   0   0  16  204.63    4.59
   0   0 -16  209.09    4.59
   0   0  16  208.90    3.52
   0   0  17    0.04    0.18
   0   0  17    0.38    0.19
   0   0  18    3.89    0.34
   0   0  18    3.48    0.32
   0   0  19    0.12    0.18
   0   0  19    0.04    0.19
   0   0  20   98.87    1.96
   0   0  20   99.92    1.97
   0   0  21    0.19    0.16
   0   0  21   -0.09    0.14
   0   0  22    0.66    0.14
   0   0  22    0.73    0.16
   0   0  23   -0.02    0.09
   0   0  23    0.14    0.08
   0  -1   0    0.11    0.06
   0   1   0    0.02    0.06
   0   1   0    0.26    0.05
   0  -1   0    0.53    0.07
   0  -1   0    0.55    0.06
   0  -1  -1    0.22    0.08
   0   1   1    0.38    0.07
   0  -1  -1    0.36    0.09
   0  -1  -1    0.31    0.07
   0  -1   1    0.57    0.08
   0   1  -1    0.39    0.06
   0  -1   1    0.31    0.08
   0  -1   1    0.34    0.08
   0   1  -1    0.21    0.04
   0   1   1    0.24    0.10
   0   1   2   76.75    1.42
   0  -1  -2   81.91    1.37
   0   1   2   84.43    1.33
   0  -1  -2   80.56    1.35
   0  -1   2   79.47    1.37
   0   1  -2   86.59    1.39
   0  -1   2   82.24    1.36
   0  -1   2   78.45    1.35
   0  -1   3  104.73    1.58
   0  -1   3  102.26    1.73
   0   1   3   99.12    1.79
   0  -1  -3  101.48    1.68
   0  -1   3  102.15    1.75
   0   1   3  103.75    1.68
   0  -1   4   23.99    0.59
   0   1  -4   24.70    0.56
   0  -1  -4   24.64    0.67
   0  -1   4   23.66    0.62
   0   1   4   24.29    0.55
   0  -1  -4   23.85    0.52
   0   1   4   23.95    0.65
   0  -1   4   23.57    0.48
   0  -1   5   38.88    0.94
   0   1  -5   42.38    0.88
   0   1   5   40.83    0.96
   0  -1   5   40.30    0.79
   0  -1  -5   42.40    0.80
   0  -1  -5   41.75    1.01
   0   1   5   41.73    0.86
   0  -1   5   40.15    0.91
   0   1   5   40.99    0.99
   0  -1   6 1000.00   14.08
   0   1   6  967.95   13.98
   0  -1  -6  915.62   13.82
   0  -1   6  942.83   13.88
   0   1   6  878.04   14.08
   0   1   6  847.73   14.12
   0  -1   6  986.67   14.15
   0   1  -6  954.58   14.03
   0  -1  -6  953.04   14.21
   0   1  -7   32.70    0.86
   0   1   7   33.40    0.91
   0  -1  -7   31.48    0.98
   0  -1   7   30.51    0.86
   0  -1  -7   34.72    0.69
   0   1   7   32.13    0.82
   0   1   7   33.17    0.95
   0  -1   7   29.53    0.91
   0  -1   7   31.25    0.75
   0  -1   8    7.53    0.34
   0  -1  -8    7.35    0.50
   0   1  -8    6.67    0.40
   0   1   8    6.74    0.44
   0  -1   8    6.86    0.41
   0  -1   8    6.94    0.46
   0  -1  -9   89.11    2.09
   0   1   9   86.47    2.00
   0  -1   9   86.92    2.00
   0   1   9   89.32    2.03
   0   1  -9   90.65    1.93
   0  -1   9   94.11    1.76
   0  -1  10  379.48    6.60
   0   1 -10  396.18    6.50
   0   1  10  397.13    6.58
   0  -1 -10  394.06    6.70
   0   1 -10  384.30    6.69
   0   1  10  387.84    6.62
   0  -1 -10  380.84    6.55
   0   1 -11   16.99    0.87
   0  -1  11   15.73    0.80
   0  -1 -11   14.49    0.76
   0   1  11   15.16    0.80
   0   1 -11   16.84    0.76
   0   1  11   14.96    0.75
   0  -1 -11   16.03    0.83
   0  -1 -12    0.50    0.26
   0   1 -12    0.70    0.25
   0   1 -12    0.84    0.31
   0  -1  12    0.79    0.28
   0   1  12    1.32    0.31
   0  -1 -12    1.39    0.32
   0   1  12    0.47    0.22
   0   1  13   49.56    1.18
   0   1  13   50.50    1.58
   0  -1 -13   50.01    1.69
   0  -1 -13   46.68    1.60
   0   1 -13   46.56    1.69
   0   1  13   51.39    1.15
   0  -1  13   48.34    1.19
   0   1  13   47.19    1.64
   0  -1 -13   45.30    1.67
   0  -1  13   50.73    1.14
   0  -1  13   48.10    1.65
   0   1 -14  155.18    3.62
   0  -1  14  148.20    2.70
   0  -1 -14  150.19    3.48
   0  -1  14  152.07    3.51
   0  -1 -14  147.23    3.49
   0   1  14  154.17    2.72
   0   1  14  145.41    2.64
   0  -1  14  154.32    2.71
   0   1  14  145.06    3.48
   0  -1 -14  141.47    3.54
   0   1  14  146.48    2.74
   0  -1  14  148.29    2.75
   0  -1  14  150.45    2.67
   0   1 -14  149.09    3.45
   0  -1  15    0.35    0.16
   0   1 -15    0.67    0.25
   0  -1  15    0.41    0.14
   0   1 -15    0.46    0.28
   0  -1  15    0.60    0.19
   0   1  15    0.40    0.16
   0   1  15    0.45    0.18
   0   1  15    0.39    0.24
   0   1  15    0.66    0.14
   0  -1 -15    0.18    0.24
   0  -1 -15    0.67    0.27
   0  -1  15    0.39    0.28
   0  -1  15    0.53    0.17
   0  -1 -15    0.48    0.29
   0   1  16    2.21    0.27
   0  -1  16    2.45    0.24
   0  -1  16    1.94    0.25
   0   1  16    2.87    0.45
   0  -1  16    2.02    0.41
   0  -1 -16    2.91    0.48
   0   1 -16    2.55    0.44
   0   1  16    2.03    0.25
   0  -1  16    2.42    0.26
   0   1 -16    2.02    0.46
   0  -1  17    4.81    0.32
   0  -1  17    4.56    0.35
   0  -1  17    4.26    0.34
   0   1  17    4.48    0.35
   0   1  17    4.23    0.36
   0  -1  18  161.57    2.96
   0  -1  18  157.66    2.92
   0   1  18  160.08    2.94
   0   1  18  160.63    2.98
   0  -1  19   19.99    0.68
   0   1  19   19.05    0.68
   0  -1  19   18.07    0.68
   0   1  19   19.19    0.71
   0   1  20    1.21    0.23
   0   1  20    0.88    0.20
   0  -1  20    1.05    0.22
   0  -1  20    1.09    0.19
   0   1  21   23.51    0.71
   0   1  21   23.10    0.69
   0  -1  21   23.04    0.66
   0  -1  21   23.85    0.70
   0  -1  22  104.15    1.85
   0   1  22  102.67    1.85
   0   1  22  104.60    1.84
   0   1  23    0.08    0.08
   0  -1  23    0.04    0.09
   0   1  23   -0.10    0.08
   0  -2   0   65.56    1.17
   0  -2   0   63.26    1.27
   0  -2   0   67.44    1.20
   0   2   0   64.94    1.21
   0   2   0   69.19    1.14
   0  -2   1    0.58    0.13
   0   2  -1    0.78    0.11
   0   2   1    0.53    0.14
   0  -2  -1    0.45    0.10
   0  -2   1    0.47    0.16
   0   2  -1    0.57    0.10
   0  -2  -1    0.62    0.15
   0   2   1    0.52    0.09
   0  -2  -1    0.60    0.16
   0   2  -1    0.63    0.08
   0  -2   1    0.68    0.10
   0   2   1    0.67    0.14
   0  -2  -2   62.55    1.29
   0   2  -2   66.58    1.19
   0  -2   2   62.72    1.26
   0   2   2   62.89    1.30
   0  -2   2   64.38    1.23
   0  -2  -2   66.31    1.22
   0  -2  -2   64.60    1.27
   0   2  -2   66.63    1.01
   0   2   2   67.21    1.22
   0  -2   2   64.88    1.25
   0   2  -2   65.62    1.10
   0   2  -3  117.88    2.00
   0  -2   3  121.50    2.03
   0  -2  -3  116.82    2.03
   0  -2  -3  114.72    2.01
   0   2   3  112.31    2.10
   0   2   3  116.47    1.96
   0  -2   3  112.21    2.01
   0  -2  -3  120.14    2.14
   0  -2   3  112.11    2.02
   0   2   4  108.98    2.11
   0   2   4  113.35    1.93
   0  -2  -4  110.00    2.01
   0  -2  -4  115.94    2.00
   0   2   4  111.61    2.11
   0  -2   4  111.02    2.03
   0  -2  -4  111.10    2.13
   0  -2   4  114.40    2.01
   0   2  -4  112.88    2.02
   0   2   5   14.85    0.47
   0  -2  -5   15.08    0.54
   0  -2  -5   16.55    0.52
   0   2  -5   16.14    0.57
   0  -2   5   16.03    0.56
   0  -2  -5   16.40    0.63
   0  -2   5   16.02    0.54
   0   2   5   15.96    0.62
   0   2   5   16.29    0.63
   0   2  -6   57.05    1.16
   0   2  -6   59.34    1.34
   0   2   6   54.70    1.38
   0   2   6   57.76    1.19
   0  -2  -6   57.63    1.20
   0  -2   6   58.12    1.28
   0  -2  -6   54.48    1.29
   0  -2  -6   58.62    1.43
   0  -2   6   56.48    1.31
   0   2   6   56.83    1.38
   0   2  -7    0.03    0.19
   0  -2   7    0.09    0.17
   0  -2  -7    0.05    0.17
   0   2   7    0.03    0.20
   0  -2  -7    0.38    0.27
   0   2   7    0.80    0.24
   0   2  -7    0.02    0.11
   0  -2  -7    0.15    0.11
   0  -2   7   -0.06    0.17
   0   2   7    0.15    0.12
   0   2   8   69.36    1.49
   0  -2  -8   74.85    1.43
   0  -2   8   69.55    1.66
   0  -2  -8   69.04    1.64
   0   2  -8   69.94    1.50
   0   2  -8   71.89    1.71
   0  -2   8   67.08    1.58
   0  -2  -8   72.87    1.80
   0   2   8   73.55    1.77
   0  -2   9    0.48    0.19
   0  -2  -9    0.23    0.27
   0  -2  -9    0.17    0.19
   0   2  -9    0.71    0.23
   0   2  -9    0.27    0.11
   0   2   9    0.35    0.16
   0  -2   9    0.67    0.23
   0  -2 -10    2.84    0.40
   0   2  10    1.46    0.31
   0  -2  10    1.98    0.29
   0  -2  10    2.57    0.36
   0   2 -10    2.33    0.36
   0   2 -10    1.27    0.21
   0  -2 -10    1.22    0.27
   0   2 -11    1.64    0.33
   0  -2 -11    1.35    0.31
   0   2  11    1.19    0.28
   0  -2 -11    1.77    0.36
   0  -2  11    1.76    0.32
   0   2  11    1.33    0.30
   0   2  12   46.70    1.55
   0  -2 -12   49.25    1.66
   0  -2  12   43.50    1.51
   0   2  12   42.95    1.50
   0  -2 -12   45.77    1.52
   0   2 -12   43.72    1.54
   0   2 -13   40.11    1.53
   0   2  13   40.33    1.00
   0  -2  13   40.36    1.00
   0  -2 -13   39.21    1.53
   0  -2  13   38.91    0.97
   0   2  13   36.63    1.45
   0   2  13   39.91    0.99
   0  -2  13   39.75    1.05
   0   2  13   40.86    1.04
   0   2  13   38.69    1.47
   0  -2  13   40.60    1.06
   0  -2 -13   38.00    1.44
   0  -2  13   39.22    0.98
   0  -2  13   39.60    1.48
   0   2  14    1.83    0.35
   0   2  14    1.62    0.24
   0  -2  14    1.40    0.20
   0  -2  14    1.42    0.20
   0   2 -14    1.49    0.37
   0   2  14    1.79    0.21
   0  -2  14    1.34    0.19
   0   2  14    2.55    0.40
   0  -2  14    1.57    0.25
   0  -2 -14    1.58    0.38
   0  -2  14    1.41    0.33
   0   2  14    1.59    0.21
   0  -2 -14    1.46    0.34
   0   2  14    1.41    0.18
   0  -2 -14    0.96    0.30
   0  -2 -15   39.95    1.60
   0   2  15   41.70    1.04
   0  -2  15   40.51    1.12
   0  -2 -15   38.76    1.65
   0  -2  15   40.59    1.64
   0  -2 -15   39.65    1.63
   0  -2  15   39.29    1.03
   0   2  15   40.58    1.06
   0   2 -15   39.67    1.59
   0   2  15   40.62    1.11
   0   2  15   40.88    1.65
   0   2 -15   41.71    1.69
   0  -2  15   40.24    1.06
   0  -2  15   39.93    1.04
   0  -2  16    5.65    0.39
   0  -2  16    7.04    0.39
   0   2  16    5.60    0.40
   0   2  16    6.89    0.41
   0  -2  16    5.93    0.37
   0   2  16    7.10    0.38
   0   2  17    3.10    0.26
   0   2  17    4.41    0.34
   0  -2  17    4.24    0.31
   0  -2  17    3.58    0.30
   0  -2  17    3.45    0.32
   0   2  17    3.21    0.32
   0   2  18    8.32    0.49
   0   2  18    8.09    0.45
   0  -2  18    8.25    0.42
   0  -2  18    7.65    0.41
   0  -2  18    7.64    0.45
   0  -2  19   14.37    0.54
   0  -2  19   14.72    0.60
   0   2  19   14.18    0.60
   0   2  19   14.36    0.58
   0   2  20    8.87    0.46
   0   2  20    9.03    0.43
   0  -2  20    9.26    0.40
   0  -2  20    9.27    0.45
   0   2  21    6.16    0.35
   0   2  21    5.99    0.33
   0  -2  21    5.99    0.34
   0  -2  21    6.00    0.29
   0  -2  22    1.02    0.16
   0   2  22    0.83    0.14
   0   2  22    1.06    0.16
   0   3   0    0.11    0.16
   0  -3   0    0.12    0.20
   0   3   0    0.14    0.11
   0   3   0    0.52    0.16
   0   3   0    0.03    0.09
   0  -3   0    0.26    0.12
   0   3   1  577.95    8.51
   0  -3   1  545.43    8.61
   0  -3  -1  535.94    8.53
   0  -3  -1  548.20    8.45
   0   3   1  560.91    8.35
   0   3  -1  572.63    8.45
   0   3   1  545.95    8.54
   0   3  -1  557.01    8.34
   0  -3  -1  543.74    8.62
   0   3  -1  586.52    8.39
   0   3   1  564.72    8.57
   0  -3   1  528.91    8.41
   0   3  -2  131.73    2.23
   0  -3  -2  133.27    2.45
   0  -3  -2  132.95    2.47
   0   3   2  133.60    2.46
   0   3  -2  138.54    2.13
   0  -3   2  136.36    2.40
   0  -3   2  132.33    2.42
   0   3  -2  138.64    2.30
   0  -3   2  131.89    2.46
   0  -3  -2  136.23    2.35
   0   3   2  134.78    2.37
   0   3   2  137.11    2.42
   0   3  -3    0.65    0.14
   0  -3   3    0.51    0.17
   0  -3   3    0.59    0.17
   0  -3  -3    0.44    0.22
   0   3   3    0.59    0.15
   0  -3  -3    0.56    0.20
   0  -3  -3    0.48    0.15
   0   3   3    0.56    0.18
   0   3   3    0.76    0.23
   0  -3   3    0.54    0.17
   0  -3   4   22.27    0.70
   0  -3  -4   23.75    0.74
   0   3  -4   23.71    0.67
   0  -3   4   22.19    0.70
   0  -3   4   22.39    0.71
   0  -3  -4   23.48    0.70
   0   3   4   23.23    0.65
   0  -3  -4   22.02    0.79
   0   3   4   23.12    0.80
   0   3   4   22.80    0.77
   0   3   5    2.37    0.22
   0   3   5    1.66    0.30
   0  -3  -5    2.53    0.35
   0   3   5    2.35    0.31
   0  -3  -5    2.31    0.25
   0  -3  -5    2.26    0.25
   0  -3   5    1.93    0.25
   0   3  -5    2.42    0.25
   0  -3   5    2.18    0.27
   0  -3   6  200.67    3.56
   0   3   6  198.60    3.68
   0  -3  -6  194.70    3.70
   0  -3   6  194.60    3.49
   0   3   6  200.56    3.37
   0  -3  -6  199.61    3.48
   0  -3  -6  198.65    3.52
   0   3  -6  203.81    3.52
   0   3   6  203.62    3.69
   0   3   7    4.22    0.29
   0   3   7    3.83    0.41
   0   3  -7    5.21    0.38
   0  -3  -7    5.03    0.34
   0  -3   7    4.71    0.39
   0   3  -7    4.81    0.27
   0  -3  -7    3.72    0.41
   0  -3   7    4.67    0.36
   0   3   7    4.02    0.41
   0  -3  -7    4.06    0.36
   0  -3  -8   19.98    0.90
   0   3   8   19.30    0.85
   0   3   8   18.05    0.83
   0  -3   8   16.28    0.70
   0  -3   8   17.47    0.77
   0  -3  -8   18.63    0.67
   0   3   8   17.34    0.64
   0  -3  -8   18.68    0.77
   0   3  -8   19.80    0.61
   0   3  -8   18.77    0.77
   0   3  -9   14.77    0.72
   0  -3  -9   12.60    0.67
   0  -3   9   13.78    0.66
   0  -3   9   13.23    0.70
   0   3   9   12.49    0.55
   0  -3  -9   14.20    0.79
   0   3   9   13.25    0.75
   0  -3  10   27.60    1.01
   0   3  10   27.86    1.14
   0  -3  10   26.45    1.06
   0  -3 -10   25.48    1.02
   0  -3 -10   27.51    1.16
   0   3 -10   29.11    1.10
   0  -3  11    2.58    0.34
   0  -3  11    3.05    0.40
   0   3 -11    2.53    0.38
   0   3  11    1.75    0.36
   0  -3 -11    1.98    0.33
   0  -3 -11    2.24    0.42
   0  -3  12   27.59    0.78
   0  -3  12   28.47    1.20
   0   3  12   27.61    0.81
   0   3  12   28.31    0.79
   0  -3 -12   26.97    1.16
   0  -3  12   28.83    0.84
   0   3  12   24.94    1.14
   0  -3 -12   26.64    1.25
   0   3 -12   27.45    1.19
   0   3  12   27.19    1.22
   0  -3  12   28.51    0.79
   0  -3  12   27.64    0.83
   0   3  13   27.71    1.28
   0   3  13   29.10    0.82
   0  -3 -13   28.12    1.32
   0  -3 -13   27.60    1.23
   0   3  13   29.40    0.86
   0  -3  13   29.35    0.88
   0   3  13   28.74    0.83
   0  -3  13   26.39    0.75
   0  -3  13   28.63    0.82
   0  -3  13   28.82    1.27
   0   3 -13   28.60    1.28
   0   3  13   26.56    1.23
   0  -3  13   27.91    0.81
   0  -3  13   28.00    0.87
   0  -3  14    3.65    0.30
   0   3  14    2.83    0.27
   0   3  14    3.05    0.26
   0  -3 -14    5.02    0.59
   0  -3  14    3.65    0.29
   0   3  14    3.47    0.29
   0   3  14    2.96    0.44
   0  -3  14    3.48    0.26
   0   3 -14    3.15    0.46
   0  -3 -14    3.24    0.46
   0   3  14    4.02    0.52
   0  -3  14    4.80    0.37
   0  -3  14    4.26    0.36
   0  -3  14    3.85    0.49
   0   3  14    3.74    0.31
   0  -3 -14    2.80    0.43
   0  -3 -15    0.86    0.30
   0   3 -15    2.02    0.42
   0  -3  15    1.38    0.33
   0   3  15    0.63    0.27
   0   3  15    1.84    0.39
   0  -3 -15    1.99    0.41
   0  -3  15    1.69    0.28
   0   3 -15    1.74    0.39
   0   3  15    1.50    0.20
   0   3  15    1.48    0.22
   0  -3  15    1.58    0.22
   0  -3  15    1.16    0.17
   0  -3  15    1.53    0.23
   0   3  15    2.19    0.26
   0  -3 -15    1.87    0.36
   0   3  15    1.53    0.22
   0  -3  16    1.70    0.25
   0  -3  16    1.70    0.20
   0  -3  16    1.61    0.22
   0   3  16    1.75    0.24
   0   3  16    1.21    0.20
   0   3  16    1.92    0.28
   0  -3  17    0.23    0.15
   0  -3  17    0.09    0.12
   0   3  17    0.06    0.18
   0   3  17    0.14    0.12
   0  -3  17    0.06    0.17
   0   3  17    0.08    0.15
   0   3  18    4.55    0.30
   0  -3  18    4.71    0.36
   0   3  18    4.88    0.35
   0  -3  18    5.24    0.31
   0   3  18    4.41    0.36
   0  -3  18    5.19    0.33
   0  -3  19   46.61    1.08
   0   3  19   45.94    1.11
   0   3  19   45.09    1.15
   0  -3  19   43.57    1.12
   0   3  20    7.38    0.39
   0   3  20    7.96    0.38
   0  -3  20    7.33    0.39
   0   3  21   28.65    0.75
   0   3  21   29.25    0.73
   0  -3  21   28.33    0.74
   0   3  22    0.22    0.09
   0  -3  22    0.37    0.11
   0   3  22    0.49    0.12
   0   4   0  722.99   10.66
   0  -4   0  701.38   11.08
   0   4   0  695.76   10.99
   0  -4   0  707.48   10.79
   0   4   0  728.28   10.90
   0   4   0  703.44   10.77
   0   4   1  100.27    1.91
   0  -4   1   96.60    1.84
   0   4  -1   93.50    2.03
   0  -4   1   96.18    2.07
   0   4  -1   98.41    1.77
   0   4   1  102.84    2.02
   0  -4  -1   96.79    2.08
   0   4   1  102.57    1.75
   0   4  -1   98.96    1.77
   0   4  -1  100.77    1.89
   0  -4  -1  100.99    1.89
   0   4   1  101.79    2.02
   0   4   2   16.42    0.61
   0  -4  -2   16.09    0.68
   0   4  -2   17.40    0.54
   0  -4  -2   16.37    0.64
   0   4  -2   16.71    0.52
   0   4  -2   16.60    0.43
   0  -4   2   16.09    0.67
   0   4   2   16.39    0.61
   0  -4  -2   15.56    0.56
   0   4   2   15.78    0.65
   0  -4   2   15.18    0.64
   0   4   3    0.04    0.21
   0  -4  -3    0.11    0.19
   0  -4  -3    0.21    0.13
   0   4  -3    0.43    0.14
   0  -4   3   -0.07    0.19
   0  -4   3    0.21    0.20
   0   4   3    0.14    0.18
   0  -4  -3    0.33    0.21
   0   4   3    0.03    0.15
   0  -4   3    0.48    0.19
   0  -4  -4  130.20    2.67
   0  -4  -4  134.72    2.54
   0   4   4  135.44    2.51
   0  -4   4  131.68    2.61
   0  -4   4  133.74    2.60
   0   4   4  131.55    2.64
   0  -4   4  139.92    2.60
   0  -4  -4  133.16    2.65
   0   4   4  135.80    2.71
   0   4  -4  139.55    2.47
   0  -4  -5   11.24    0.54
   0   4  -5   11.67    0.51
   0   4   5   10.44    0.61
   0   4   5   10.61    0.48
   0  -4   5   10.89    0.55
   0   4   5   11.08    0.60
   0  -4   5   11.57    0.56
   0  -4  -5   10.44    0.56
   0  -4  -5   10.98    0.62
   0   4   6    1.57    0.21
   0  -4  -6    1.88    0.27
   0  -4  -6    2.07    0.34
   0   4   6    1.88    0.33
   0  -4   6    1.99    0.28
   0  -4   6    1.99    0.28
   0   4   6    2.39    0.37
   0  -4  -6    2.38    0.30
   0   4  -6    2.47    0.27
   0  -4   7   84.09    1.93
   0  -4  -7   78.74    2.07
   0  -4  -7   88.90    1.96
   0   4   7   83.53    1.79
   0  -4  -7   83.84    1.94
   0   4   7   84.52    2.08
   0  -4   7   85.40    1.97
   0   4   7   80.48    2.08
   0   4  -7   84.64    1.90
   0  -4   8  111.43    2.44
   0  -4   8  116.72    2.53
   0   4   8  110.60    2.62
   0  -4  -8  117.91    2.43
   0   4   8  112.69    2.28
   0  -4  -8  110.99    2.65
   0  -4  -8  112.29    2.47
   0   4  -8  119.41    2.49
   0  -4  -9  145.90    3.32
   0   4  -9  156.63    3.15
   0   4   9  147.63    3.29
   0  -4   9  153.06    3.11
   0  -4  -9  148.19    3.13
   0  -4   9  154.99    3.19
   0  -4 -10    3.69    0.48
   0  -4  10    3.74    0.43
   0  -4 -10    3.82    0.43
   0   4  10    3.43    0.46
   0   4 -10    3.92    0.41
   0  -4  10    3.61    0.39
   0  -4  11    0.35    0.24
   0   4  11    0.26    0.12
   0   4  11    0.37    0.15
   0  -4  11    0.29    0.15
   0  -4 -11    0.59    0.26
   0  -4  11    0.31    0.20
   0  -4 -11    0.35    0.31
   0   4 -11    0.32    0.21
   0  -4  11    0.16    0.12
   0   4  11    0.16    0.24
   0  -4  11    0.31    0.12
   0  -4  11    0.23    0.15
   0   4  12  407.87    6.60
   0  -4  12  417.65    7.46
   0   4 -12  421.98    7.47
   0  -4  12  407.24    7.30
   0  -4  12  411.06    6.64
   0   4  12  389.78    7.39
   0  -4  12  425.89    6.62
   0  -4 -12  416.60    7.43
   0   4  12  408.85    7.59
   0   4  12  418.48    6.61
   0  -4  12  414.61    6.67
   0  -4  12  421.68    6.59
   0   4  12  422.65    6.63
   0  -4  12  407.90    6.54
   0  -4 -12  416.14    7.69
   0  -4  13   22.79    0.75
   0  -4  13   22.51    0.70
   0   4  13   23.28    1.21
   0  -4 -13   22.67    1.13
   0   4  13   21.55    1.12
   0  -4 -13   24.28    1.27
   0   4  13   22.50    0.74
   0  -4  13   23.17    1.16
   0  -4  13   23.95    0.79
   0   4  13   22.41    0.75
   0  -4  13   22.94    0.80
   0  -4  13   22.74    0.74
   0   4 -13   24.95    1.19
   0   4  13   22.57    0.75
   0   4  14    0.62    0.31
   0   4  14    0.30    0.15
   0   4 -14    0.37    0.27
   0  -4  14    0.68    0.18
   0   4  14    0.34    0.17
   0  -4 -14    0.83    0.30
   0  -4  14    0.53    0.23
   0  -4  14    0.76    0.19
   0  -4  14    0.68    0.24
   0  -4  14    0.27    0.23
   0   4  14    0.33    0.21
   0  -4  14    0.48    0.15
   0   4  14    0.15    0.15
   0   4  15   15.46    0.60
   0   4  15   15.69    0.61
   0  -4  15   16.12    0.58
   0  -4  15   16.43    0.63
   0   4  15   14.64    0.62
   0  -4  15   15.90    0.63
   0   4  15   16.10    0.64
   0  -4  16   75.57    1.67
   0   4  16   75.75    1.68
   0   4  16   76.43    1.64
   0  -4  16   80.46    1.69
   0   4  16   75.54    1.69
   0   4  16   77.42    1.66
   0  -4  17    9.21    0.48
   0   4  17   10.17    0.50
   0  -4  17   10.08    0.48
   0   4  17    9.91    0.45
   0   4  17    9.99    0.48
   0   4  18   11.53    0.52
   0  -4  18   11.63    0.50
   0   4  18   11.48    0.49
   0   4  18   11.67    0.46
   0  -4  18   10.73    0.50
   0   4  19   12.72    0.51
   0  -4  19   12.60    0.52
   0  -4  19   13.28    0.49
   0   4  19   12.78    0.49
   0   4  20   85.18    1.63
   0  -4  20   83.13    1.63
   0   4  20   83.71    1.60
   0  -4  21   11.16    0.40
   0   4  21   10.94    0.39
   0   4  21   11.63    0.38
   0  -5   0    0.07    0.24
   0   5   0    0.23    0.17
   0  -5   0    0.02    0.11
   0   5   0    0.08    0.21
   0   5   0    0.05    0.12
   0   5   1  149.55    2.83
   0   5  -1  146.79    2.56
   0   5   1  143.12    2.86
   0   5   1  150.58    2.71
   0  -5   1  146.91    2.66
   0   5  -1  140.55    2.90
   0  -5   1  142.51    2.97
   0  -5  -1  147.25    2.69
   0  -5  -1  144.23    2.99
   0   5   2  337.33    5.56
   0   5   2  339.36    5.68
   0  -5   2  331.07    5.71
   0  -5  -2  333.90    5.49
   0  -5  -2  335.29    5.80
   0   5   2  328.55    5.62
   0  -5   2  331.11    5.77
   0   5  -2  327.77    5.74
   0   5  -2  336.42    5.32
   0   5  -3  133.25    2.41
   0  -5  -3  128.43    2.67
   0  -5  -3  135.25    2.56
   0   5   3  125.79    2.68
   0   5   3  132.05    2.63
   0  -5   3  129.76    2.69
   0  -5  -3  130.01    2.76
   0   5   3  129.32    2.60
   0  -5   3  133.57    2.75
   0  -5   4   60.23    1.58
   0  -5   4   59.86    1.56
   0  -5  -4   57.43    1.59
   0   5   4   58.94    1.46
   0   5   4   57.42    1.60
   0   5   4   58.86    1.54
   0   5  -4   58.95    1.36
   0  -5  -4   58.06    1.46
   0  -5  -4   57.72    1.58
   0   5   5    0.24    0.22
   0   5  -5   -0.04    0.11
   0   5   5    0.12    0.23
   0  -5   5    0.68    0.22
   0  -5  -5    0.11    0.21
   0  -5  -5    0.26    0.23
   0  -5  -5    0.08    0.16
   0  -5   5    0.31    0.20
   0   5   5    0.08    0.14
   0  -5  -6  842.33   13.00
   0   5   6  811.23   12.70
   0   5  -6  822.49   12.72
   0   5   6  804.89   13.07
   0  -5  -6  813.71   13.07
   0  -5   6  799.31   12.87
   0  -5   6  860.00   12.92
   0  -5  -6  818.76   12.83
   0   5   6  798.29   12.99
   0  -5  -7    1.82    0.30
   0  -5  -7    2.54    0.34
   0  -5   7    2.78    0.35
   0  -5  -7    2.65    0.40
   0   5  -7    3.40    0.34
   0   5   7    2.15    0.35
   0  -5   7    2.91    0.35
   0   5   7    2.44    0.27
   0  -5   8   19.98    0.91
   0  -5  -8   20.23    0.89
   0   5  -8   20.22    0.85
   0   5   8   19.90    0.98
   0  -5  -8   19.64    0.88
   0  -5  -8   18.78    0.99
   0  -5   8   19.93    0.89
   0  -5  -9   20.85    1.07
   0   5   9   20.72    1.04
   0  -5  -9   21.80    0.97
   0   5  -9   21.28    0.93
   0  -5   9   22.74    1.01
   0  -5   9   20.62    0.94
   0  -5  10  325.08    5.90
   0  -5  10  312.70    5.09
   0  -5  10  320.24    5.14
   0  -5  10  303.88    5.12
   0  -5 -10  307.99    6.06
   0   5 -10  320.11    5.77
   0   5  10  322.66    5.16
   0  -5  10  313.16    5.09
   0   5  10  323.21    5.16
   0  -5  10  305.65    5.09
   0  -5  10  303.67    5.74
   0  -5 -10  308.54    5.79
   0   5  10  320.72    6.04
   0  -5  11    0.80    0.20
   0   5  11    0.62    0.14
   0  -5  11    0.63    0.26
   0   5  11    0.47    0.27
   0  -5  11    0.69    0.16
   0  -5  11    0.66    0.17
   0  -5 -11    0.69    0.26
   0   5  11    0.78    0.17
   0   5 -11    0.44    0.21
   0  -5  11    0.54    0.21
   0   5  11    0.90    0.19
   0  -5  11    0.59    0.17
   0  -5 -11    1.65    0.40
   0  -5  11    0.73    0.16
   0   5  12    1.40    0.31
   0  -5 -12    1.63    0.38
   0   5  12    2.77    0.44
   0   5  12    1.72    0.25
   0  -5  12    2.97    0.31
   0  -5  12    1.54    0.23
   0  -5  12    2.61    0.27
   0  -5  12    1.78    0.36
   0  -5  12    1.61    0.21
   0   5  12    2.98    0.26
   0   5 -12    1.40    0.32
   0   5  12    2.05    0.24
   0  -5 -12    2.11    0.37
   0  -5  12    1.83    0.24
   0  -5  12    1.60    0.33
   0  -5  13   27.99    0.85
   0   5  13   29.46    0.85
   0   5 -13   28.46    1.30
   0   5  13   27.67    0.88
   0   5  13   28.62    0.87
   0  -5  13   28.00    0.83
   0  -5  13   28.02    0.87
   0  -5  13   27.87    0.89
   0  -5  13   27.84    0.86
   0  -5 -13   27.30    1.27
   0  -5 -13   28.99    1.42
   0  -5  13   31.10    1.37
   0   5  13   26.01    1.25
   0   5  13   29.38    1.40
   0   5  14  135.62    2.51
   0  -5  14  130.88    2.51
   0  -5  14  134.03    2.55
   0   5  14  130.65    2.56
   0  -5  14  133.62    2.48
   0   5  14  131.91    2.53
   0  -5  15   21.43    0.74
   0   5  15   21.07    0.72
   0   5  15   19.92    0.74
   0  -5  15   22.29    0.70
   0  -5  15   21.53    0.75
   0   5  15   21.37    0.72
   0   5  15   20.58    0.71
   0   5  16    0.74    0.19
   0  -5  16    0.33    0.18
   0   5  16    0.57    0.17
   0  -5  16    0.12    0.11
   0   5  16    0.32    0.19
   0   5  16    0.42    0.16
   0  -5  16    0.29    0.18
   0  -5  17    0.05    0.16
   0   5  17    0.04    0.14
   0   5  17    0.07    0.13
   0  -5  17    0.18    0.17
   0   5  17    0.02    0.14
   0   5  18  229.70    3.75
   0  -5  18  219.97    3.76
   0   5  18  224.28    3.73
   0   5  18  221.18    3.70
   0   5  19    5.08    0.29
   0   5  19    4.97    0.28
   0  -5  19    4.95    0.30
   0   5  20    1.30    0.14
   0  -5  20    1.40    0.16
   0   5  20    1.42    0.15
   0  -5  21    4.95    0.22
   0  -6   0  576.03    9.47
   0   6   0  562.73    9.33
   0  -6  -1    1.50    0.33
   0  -6   1    1.26    0.29
   0   6   1    1.38    0.27
   0   6  -1    1.42    0.29
   0  -6  -1    1.18    0.19
   0   6   1    1.27    0.21
   0  -6   1    1.34    0.33
   0  -6  -2    0.47    0.16
   0   6  -2    1.18    0.28
   0  -6  -2    1.20    0.32
   0  -6   2    1.17    0.29
   0   6   2    1.03    0.23
   0  -6   2    0.76    0.28
   0  -6   3   60.51    1.72
   0   6   3   62.66    1.61
   0  -6  -3   64.25    1.56
   0   6  -3   59.91    1.76
   0  -6   3   59.03    1.73
   0   6   3   62.45    1.65
   0  -6  -3   60.49    1.78
   0  -6   4  162.81    3.42
   0   6  -4  163.34    3.53
   0  -6  -4  172.58    3.27
   0   6   4  169.42    3.36
   0   6   4  173.35    3.33
   0  -6  -4  163.55    3.51
   0  -6  -5    3.97    0.37
   0  -6  -5    3.63    0.43
   0   6   5    4.15    0.38
   0   6   5    3.30    0.38
   0  -6  -5    3.78    0.42
   0  -6   5    4.28    0.43
   0   6   6   -0.07    0.19
   0  -6  -6    0.12    0.16
   0  -6  -6    0.14    0.20
   0  -6  -6    0.13    0.16
   0  -6   6    0.15    0.20
   0   6   7   13.73    0.54
   0  -6   7   11.45    0.72
   0  -6  -7   12.00    0.78
   0   6   7   14.22    0.54
   0  -6  -7   13.26    0.73
   0  -6  -7   13.39    0.78
   0  -6  -7   13.66    0.54
   0   6   7   13.53    0.80
   0   6   8  180.08    3.17
   0  -6   8  181.26    3.15
   0   6   8  181.78    3.15
   0  -6   8  167.85    3.67
   0  -6   8  178.02    3.07
   0  -6  -8  183.84    3.72
   0  -6   8  165.30    3.04
   0   6   8  182.32    3.86
   0  -6   8  175.56    3.11
   0  -6  -8  184.42    3.77
   0  -6  -8  179.87    3.16
   0  -6  -8  173.86    3.87
   0   6   9    7.77    0.42
   0  -6  -9    7.35    0.67
   0  -6   9    7.64    0.40
   0  -6   9    8.29    0.44
   0  -6   9    7.20    0.58
   0  -6   9    7.84    0.40
   0   6   9    7.67    0.66
   0  -6  -9    7.77    0.42
   0  -6  -9    7.41    0.60
   0  -6   9    8.07    0.41
   0  -6   9    8.73    0.66
   0   6   9    7.29    0.41
   0  -6 -10   13.39    0.82
   0  -6  10   14.25    0.55
   0   6  10   13.02    0.57
   0  -6 -10   13.87    0.93
   0  -6  10   13.30    0.55
   0  -6  10   14.07    0.84
   0   6  10   13.90    0.58
   0  -6  10   14.24    0.54
   0  -6  10   15.04    0.88
   0  -6 -10   13.99    0.58
   0   6  10   14.50    0.92
   0  -6  10   13.55    0.58
   0  -6  10   13.47    0.56
   0  -6  11    0.57    0.20
   0  -6  11    0.63    0.18
   0   6  11    0.78    0.19
   0   6  11    0.47    0.18
   0  -6 -11    0.56    0.29
   0  -6 -11    1.00    0.28
   0  -6  11    0.47    0.16
   0   6  11    0.99    0.31
   0  -6  11    0.47    0.16
   0  -6  11    1.21    0.33
   0  -6  12  202.53    3.58
   0   6  12  202.13    3.57
   0  -6  12  197.69    3.50
   0   6  12  201.31    3.58
   0  -6  12  200.28    3.50
   0  -6  12  196.01    3.50
   0  -6  13    1.15    0.22
   0   6  13    0.55    0.19
   0  -6  13    0.98    0.24
   0  -6  13    0.59    0.17
   0   6  13    0.49    0.20
   0   6  14   31.39    0.96
   0  -6  14   32.58    0.90
   0   6  14   30.55    0.93
   0  -6  14   32.30    0.92
   0   6  15  151.41    2.76
   0  -6  15  151.77    2.79
   0   6  15  148.19    2.85
   0  -6  15  154.31    2.75
   0   6  15  152.44    2.81
   0   6  16   73.50    1.57
   0   6  16   75.95    1.56
   0  -6  16   71.38    1.56
   0  -6  16   73.93    1.52
   0   6  16   75.81    1.64
   0   6  17   14.90    0.53
   0  -6  17   15.48    0.55
   0   6  17   16.47    0.52
   0   6  17   15.97    0.53
   0   6  18    4.17    0.23
   0  -6  18    3.87    0.26
   0   6  18    4.14    0.25
   0   6  18    3.86    0.24
   0  -6  19    7.47    0.32
   0   6  19    7.98    0.30
   0  -6  20   50.65    0.96
   0  -7   0   -0.03    0.21
   0  -7   0    0.07    0.24
   0   7   0    0.15    0.19
   0   7   1    1.32    0.28
   0  -7  -1    1.22    0.32
   0   7  -1    1.24    0.30
   0  -7   1    1.33    0.30
   0  -7   1    1.22    0.32
   0   7  -2   21.70    1.05
   0  -7   2   22.75    1.08
   0  -7   2   21.44    1.03
   0  -7  -2   23.02    0.72
   0   7   2   25.52    0.76
   0   7   2   22.92    1.01
   0  -7  -2   23.84    1.12
   0  -7  -3   54.90    1.26
   0  -7  -3   56.68    1.80
   0  -7   3   52.73    1.70
   0   7   3   54.98    1.64
   0   7  -3   50.86    1.73
   0  -7  -3   53.69    1.25
   0   7   3   55.65    1.28
   0   7   3   55.73    1.58
   0  -7   3   56.25    1.28
   0  -7   4    0.97    0.18
   0   7  -4    0.98    0.28
   0   7   4    0.78    0.22
   0   7   4    1.09    0.18
   0  -7  -4    1.19    0.19
   0  -7  -4    0.58    0.27
   0   7   4    1.04    0.24
   0  -7   4    1.35    0.30
   0  -7  -4    0.92    0.16
   0   7   5    0.26    0.19
   0  -7  -5    0.13    0.14
   0  -7   5    0.29    0.13
   0  -7  -5    0.44    0.26
   0   7   5    0.65    0.15
   0  -7   5    0.69    0.14
   0   7   5    0.06    0.13
   0   7  -5    0.18    0.23
   0  -7   5    0.35    0.14
   0  -7   5    0.76    0.25
   0  -7  -5    0.26    0.14
   0  -7  -6   10.80    0.49
   0   7   6   12.75    0.78
   0   7   6   13.23    0.54
   0  -7  -6   12.47    0.81
   0  -7   6   13.41    0.55
   0   7   6   14.24    0.58
   0  -7   6   11.93    0.49
   0   7  -6   12.74    0.85
   0  -7   6   11.86    0.77
   0  -7  -6   13.64    0.56
   0   7   7    0.06    0.14
   0   7  -7    0.25    0.28
   0  -7   7    0.40    0.24
   0  -7  -7   -0.12    0.19
   0  -7  -7    0.12    0.14
   0   7   7    0.66    0.24
   0  -7  -7    0.07    0.12
   0  -7   7    0.67    0.17
   0  -7   7    0.30    0.14
   0   7   7    0.06    0.13
   0  -7   8    1.08    0.20
   0  -7  -8    1.12    0.29
   0   7   8    1.24    0.20
   0  -7   8    1.35    0.32
   0   7  -8    1.17    0.34
   0  -7   8    0.71    0.17
   0   7   8    0.77    0.20
   0  -7  -8    0.95    0.17
   0   7   8    1.32    0.34
   0  -7  -8    1.26    0.22
   0   7  -9   82.45    2.49
   0   7   9   79.95    2.35
   0   7   9   77.45    1.70
   0   7   9   80.13    1.74
   0  -7   9   73.11    2.20
   0  -7   9   77.51    1.69
   0  -7   9   78.60    1.64
   0  -7  -9   77.87    1.73
   0  -7  10   67.94    1.56
   0   7  10   71.36    1.62
   0  -7  10   70.18    1.52
   0   7  10   70.72    1.60
   0   7  11    0.32    0.19
   0  -7  11    0.07    0.15
   0   7  11    0.17    0.18
   0  -7  11    0.21    0.16
   0  -7  12   47.12    1.19
   0   7  12   48.07    1.24
   0   7  12   46.76    1.23
   0  -7  12   48.25    1.18
   0   7  13    0.36    0.21
   0  -7  13    0.35    0.15
   0   7  13    0.80    0.22
   0   7  14    6.20    0.39
   0   7  14    5.94    0.33
   0  -7  14    5.43    0.34
   0  -7  14    6.21    0.36
   0   7  14    6.06    0.41
   0   7  15    0.41    0.12
   0   7  15    0.43    0.19
   0   7  15    0.61    0.17
   0  -7  15    0.43    0.14
   0  -7  15    0.44    0.16
   0   7  16    9.01    0.37
   0   7  16    8.76    0.43
   0  -7  16    8.06    0.37
   0   7  16    8.33    0.39
   0  -7  16    8.86    0.37
   0   7  17    0.89    0.15
   0   7  17    1.14    0.13
   0  -7  17    0.89    0.15
   0   7  18    0.45    0.09
   0  -7  18    0.61    0.12
   0   8   0    0.41    0.23
   0  -8   0    0.15    0.14
   0  -8   0    0.42    0.14
   0  -8   0    0.48    0.24
   0  -8  -1    3.54    0.30
   0  -8   1    3.55    0.28
   0   8   1    3.36    0.43
   0  -8  -1    3.63    0.47
   0   8  -1    3.52    0.44
   0   8   1    3.47    0.30
   0  -8  -1    4.12    0.52
   0  -8   1    3.28    0.29
   0  -8  -1    3.42    0.28
   0  -8   1    3.80    0.46
   0   8   1    3.38    0.25
   0  -8  -2    0.88    0.29
   0   8   2    0.28    0.16
   0  -8  -2    0.40    0.16
   0  -8   2    0.29    0.16
   0   8  -2    0.28    0.22
   0   8   2    0.27    0.12
   0  -8   2    0.27    0.23
   0  -8  -2    0.16    0.14
   0   8   2   -0.15    0.18
   0  -8   2    0.21    0.12
   0  -8   2    0.81    0.18
   0  -8   3    1.06    0.17
   0  -8  -3    1.71    0.23
   0  -8   3    1.06    0.31
   0  -8   3    1.02    0.17
   0  -8   3    1.30    0.22
   0  -8  -3    0.99    0.19
   0   8   3    1.24    0.19
   0  -8   3    1.40    0.21
   0   8   3    1.03    0.20
   0  -8  -3    1.15    0.32
   0   8  -3    1.69    0.35
   0  -8   4    0.03    0.18
   0  -8   4    0.15    0.13
   0   8   4    0.30    0.14
   0  -8   4    0.31    0.13
   0  -8   4    0.52    0.16
   0  -8   4    0.57    0.17
   0   8  -4    0.44    0.23
   0   8   4    0.43    0.18
   0  -8  -4    0.61    0.18
   0  -8  -4    0.18    0.16
   0  -8  -4   -0.10    0.22
   0   8   5    8.03    0.46
   0  -8  -5    7.84    0.43
   0  -8   5    8.35    0.45
   0  -8   5    9.04    0.41
   0   8  -5    9.01    0.74
   0   8   5    8.16    0.43
   0  -8   5    7.62    0.39
   0  -8  -5    9.33    0.74
   0  -8  -5    8.48    0.46
   0  -8   5    7.68    0.65
   0  -8   5    7.95    0.41
   0  -8  -6   18.25    0.71
   0   8   6   19.13    0.72
   0   8   6   17.41    0.94
   0   8  -6   21.01    1.15
   0  -8   6   18.25    1.01
   0   8   6   19.63    0.69
   0  -8   6   19.77    0.66
   0  -8   6   20.21    0.67
   0  -8  -6   18.88    0.68
   0  -8   6   20.37    0.72
   0  -8   7    4.73    0.32
   0   8   7    4.59    0.34
   0   8   7    4.96    0.37
   0   8   7    3.65    0.44
   0  -8  -7    4.47    0.32
   0  -8   7    4.37    0.34
   0  -8  -7    4.80    0.37
   0   8   8   55.16    1.37
   0  -8  -8   54.61    1.37
   0  -8   8   53.46    1.26
   0  -8   8   54.23    1.33
   0  -8  -8   56.48    1.30
   0   8   8   54.85    1.33
   0  -8   9   32.40    0.96
   0  -8  -9   31.15    0.98
   0  -8  -9   34.60    0.92
   0   8   9   32.22    0.96
   0  -8   9   33.73    0.91
   0   8   9   31.66    0.98
   0  -8  10    2.13    0.27
   0   8  10    2.23    0.29
   0  -8  10    2.13    0.23
   0   8  10    2.29    0.27
   0   8  11    2.23    0.28
   0  -8  11    2.03    0.23
   0  -8  11    2.16    0.26
   0   8  11    1.61    0.26
   0   8  12   33.52    0.97
   0  -8  12   34.25    0.94
   0   8  12   32.91    0.96
   0  -8  12   33.57    0.89
   0   8  13    1.13    0.23
   0  -8  13    1.32    0.20
   0  -8  13    1.38    0.19
   0   8  13    1.33    0.23
   0  -8  14    7.07    0.34
   0  -8  14    7.78    0.37
   0   8  14    6.66    0.37
   0   8  14    7.09    0.40
   0   8  15    0.23    0.16
   0  -8  15    0.45    0.12
   0  -8  15    0.44    0.12
   0   8  15    0.42    0.14
   0  -8  16   10.05    0.35
   0  -8  16   10.20    0.35
   0   8  16    9.89    0.38
   0   8  17    5.84    0.24
   0  -9   0    0.00    0.15
   0  -9   0    0.37    0.18
   0   9   0    0.27    0.17
   0  -9   0    0.18    0.16
   0  -9  -1   35.28    0.97
   0  -9  -1   31.08    0.95
   0  -9   1   33.59    0.93
   0  -9   1   29.39    0.92
   0   9  -1   32.09    0.95
   0   9   1   31.84    0.96
   0  -9   1   32.30    0.95
   0  -9   2  144.57    2.75
   0   9   2  150.05    2.67
   0  -9   2  148.88    2.77
   0  -9   2  147.26    2.70
   0   9   2  148.20    2.79
   0  -9  -2  144.86    2.76
   0  -9  -2  146.09    2.77
   0   9   3   37.40    0.99
   0  -9  -3   36.69    1.05
   0  -9  -3   35.77    1.04
   0  -9   3   39.04    1.07
   0  -9   3   39.35    1.00
   0  -9   3   37.27    1.03
   0   9   3   36.76    1.06
   0   9   4    0.74    0.21
   0  -9   4    0.69    0.16
   0   9   4    0.48    0.15
   0  -9   4    0.69    0.20
   0  -9   4    0.68    0.18
   0  -9  -4    0.58    0.20
   0  -9  -4    0.82    0.21
   0  -9   5    0.65    0.17
   0  -9  -5    0.58    0.21
   0  -9   5    0.40    0.20
   0   9   5    0.31    0.21
   0  -9  -5    0.51    0.18
   0   9   5    0.46    0.16
   0   9   6   93.28    1.88
   0  -9  -6   89.13    1.94
   0  -9   6   91.33    1.92
   0   9   6   88.87    1.94
   0  -9   6   93.51    1.85
   0  -9  -6   92.14    1.91
   0   9   7    0.19    0.19
   0  -9   7    0.04    0.11
   0  -9   7    0.17    0.19
   0  -9  -7    0.18    0.19
   0   9   7    0.48    0.18
   0  -9  -7    0.11    0.15
   0  -9   8    0.27    0.19
   0  -9  -8    0.24    0.19
   0   9   8    0.25    0.17
   0  -9  -8    0.31    0.16
   0  -9   8   -0.01    0.11
   0   9   8    0.22    0.21
   0   9   9   41.80    1.08
   0  -9   9   41.26    1.00
   0  -9   9   40.04    1.08
   0   9   9   41.16    1.11
   0   9  10   20.22    0.69
   0  -9  10   18.91    0.67
   0  -9  10   19.94    0.62
   0   9  10   19.73    0.71
   0   9  11    1.00    0.21
   0  -9  11    1.17    0.16
   0  -9  11    1.20    0.20
   0   9  11    1.10    0.22
   0  -9  12   37.29    0.86
   0   9  12   36.28    0.95
   0   9  12   37.64    0.96
   0  -9  12   37.48    0.93
   0   9  13   57.65    1.27
   0   9  13   60.93    1.29
   0  -9  13   60.36    1.24
   0   9  14   31.78    0.79
   0   9  14   33.51    0.82
   0  -9  14   32.51    0.76
   0  -9  15    3.80    0.20
   0   9  15    4.02    0.22
   0 -10   0  217.06    3.84
   0  10   0  224.74    3.85
   0 -10   0  223.31    3.83
   0 -10   0  222.06    3.81
   0 -10  -1    0.56    0.22
   0 -10   1    0.66    0.20
   0  10  -1    0.48    0.20
   0 -10  -1    0.53    0.20
   0  10   1    0.65    0.21
   0 -10  -1    0.45    0.19
   0 -10   1    0.49    0.17
   0 -10   1    0.82    0.22
   0 -10   2   -0.04    0.12
   0 -10   2    0.51    0.21
   0 -10  -2    0.24    0.17
   0  10  -2    0.22    0.17
   0 -10  -2    0.19    0.20
   0 -10  -2    0.05    0.16
   0  10   2    0.74    0.21
   0 -10   2    0.16    0.17
   0 -10  -3  112.72    2.22
   0 -10   3  109.25    2.17
   0 -10   3  112.12    2.21
   0 -10  -3  112.89    2.17
   0  10  -3  111.54    2.18
   0 -10  -3  109.42    2.21
   0 -10   3  113.37    2.13
   0  10   3  114.03    2.24
   0  10   3  115.69    2.10
   0 -10   4   95.49    1.82
   0 -10  -4   93.03    1.86
   0  10   4   93.45    1.94
   0 -10  -4   94.33    1.93
   0 -10  -4   93.01    1.93
   0 -10   4   94.66    1.93
   0  10   4   95.41    1.83
   0 -10   4   89.91    1.86
   0  10  -4   93.53    1.87
   0 -10  -5   16.46    0.63
   0  10  -5   16.76    0.60
   0  10   5   16.78    0.65
   0 -10   5   16.68    0.65
   0  10   5   16.26    0.57
   0 -10  -5   17.65    0.60
   0  10  -6    1.16    0.18
   0  10   6    0.87    0.22
   0 -10  -6    1.14    0.21
   0  10   6    1.33    0.19
   0 -10   6    0.93    0.22
   0 -10  -6    1.00    0.22
   0  10   7   29.00    0.79
   0 -10  -7   25.77    0.82
   0 -10   7   25.81    0.81
   0  10   7   27.60    0.84
   0  10  -7   28.14    0.76
   0  10   8   71.65    1.57
   0  10   8   74.30    1.51
   0 -10  -8   74.55    1.44
   0 -10   8   71.28    1.54
   0  10   9   45.95    1.13
   0 -10   9   47.65    1.12
   0  10   9   49.02    1.10
   0  10  10    2.28    0.24
   0  10  10    2.17    0.21
   0 -10  10    2.15    0.22
   0  10  11    0.52    0.14
   0  10  11    0.57    0.16
   0 -10  11    0.48    0.14
   0  10  12  111.56    1.92
   0 -10  12  108.27    1.90
   0  10  13   10.60    0.36
   0 -10  13   10.24    0.34
   0  10  13   11.02    0.37
   0  10  14    0.14    0.07
   0  11   0    0.06    0.14
   0 -11   0    0.00    0.12
   0 -11   0    0.11    0.14
   0 -11  -1   30.67    0.82
   0 -11  -1   30.65    0.82
   0  11  -1   30.26    0.83
   0 -11   1   30.77    0.84
   0 -11   1   29.81    0.79
   0  11   1   31.73    0.86
   0  11  -2   56.62    1.22
   0 -11  -2   55.77    1.21
   0 -11   2   56.17    1.18
   0 -11   2   56.33    1.24
   0  11   2   56.67    1.26
   0  11  -3   74.32    1.49
   0 -11  -3   72.74    1.52
   0 -11   3   74.01    1.43
   0 -11   3   74.87    1.53
   0 -11  -3   72.23    1.47
   0  11   3   74.06    1.54
   0  11  -4    0.87    0.16
   0 -11   4    0.77    0.18
   0  11   4    0.72    0.18
   0 -11  -4    0.81    0.15
   0 -11  -4    0.81    0.18
   0  11   5    1.91    0.22
   0  11  -5    1.86    0.18
   0 -11  -5    1.75    0.17
   0 -11   5    1.49    0.20
   0 -11  -6   42.46    0.91
   0  11  -6   41.76    0.91
   0  11   6   40.81    0.99
   0 -11   6   42.21    0.99
   0  11   6   41.83    0.90
   0  11   7    0.09    0.09
   0  11   7    0.15    0.14
   0 -11  -7    0.39    0.09
   0 -11   7    0.12    0.13
   0  11   8    0.66    0.12
   0 -11   8    0.61    0.14
   0  11   8    0.83    0.15
   0  11   9   55.43    1.13
   0  11   9   54.40    1.06
   0 -11   9   55.14    1.11
   0  11  10   91.88    1.64
   0  11  10   91.12    1.58
   0 -11  10   93.92    1.63
   0  11  11    1.84    0.15
   0 -11  11    1.89    0.14
   0  12   0   -0.09    0.10
   0 -12   0   -0.16    0.11
   0 -12   1    0.98    0.14
   0 -12  -1    1.12    0.14
   0  12   1    1.17    0.15
   0  12  -1    0.94    0.13
   0  12  -2    3.00    0.19
   0 -12   2    3.09    0.21
   0 -12  -2    3.26    0.20
   0  12   2    3.08    0.21
   0 -12  -3    3.70    0.20
   0  12  -3    3.69    0.20
   0  12   3    3.65    0.22
   0 -12   3    3.87    0.23
   0 -12   4   14.80    0.44
   0  12   4   14.28    0.43
   0 -12  -4   13.70    0.39
   0  12   5    3.60    0.21
   0 -12   5    3.70    0.21
   0 -12   6    4.48    0.22
   0  12   6    4.12    0.21
   0  12   7   10.32    0.32
   0 -12   7   10.23    0.32
   1   0   0    0.03    0.10
   1   0   0    0.04    0.04
  -1   0   0    0.00    0.07
  -1   0   0   -0.01    0.06
   1   0   0   -0.02    0.09
  -1   0   1  167.09    2.63
  -1   0   1  172.24    2.63
   1   0   1  166.97    2.67
  -1   0  -1  162.89    2.65
   1   0   1  164.53    2.66
  -1   0  -1  172.73    2.56
   1   0   1  164.86    2.60
   1   0   1  170.13    2.59
   1   0  -1  170.61    2.69
  -1   0   1  168.60    2.64
   1   0   2    2.40    0.17
  -1   0  -2    2.33    0.16
   1   0  -2    2.28    0.19
  -1   0  -2    2.63    0.11
   1   0   2    2.66    0.16
   1   0   2    2.32    0.15
  -1   0   2    2.21    0.14
  -1   0   2    2.21    0.15
   1   0  -3   15.51    0.42
  -1   0  -3   14.63    0.43
   1   0   3   14.50    0.42
   1   0  -3   13.78    0.45
  -1   0   3   13.70    0.38
   1   0   3   15.02    0.42
[truncated: 4,686,268 more chars]
